# Supplementary material for: Evaluation of electroacupuncture acupoint selection’s potential in the treatment of inflammatory bowel disease: an investigation using a mouse gut microbiome and metabolomics model
Source: Front Cell Infect Microbiol. 2026 Jun 10;16:1830455. doi: 10.3389/fcimb.2026.1830455 (PMC13291076; doi:10.3389/fcimb.2026.1830455)
Supplement: Supplementary Table 1 — Validation parameters of OPLS-DA models for each comparison Supplementary Table 1: Models were validated by 7-fold cross-validation (Q²) and permutation tests (n=200). R²Y(cum), explained variation in group membership; Q²(cum), predicted variation; Permutation (Q² intercept), intercept of the permuted Q² regression line. [file Table1.xlsx]

## Sheet: All_Data-16S.txt
Genus	CTRL.1	CTRL.2	CTRL.3	CTRL.4	CTRL.5	CTRL.6	CTRL.7	Model.1	Model.2	Model.3	Model.4	Model.5	Model.6	Model.7	Positive.1	Positive.2	Positive.3	Positive.4	Positive.5	Positive.6	Positive.7	Acu.A.1	Acu.A.2	Acu.A.3	Acu.A.4	Acu.A.5	Acu.A.6	Acu.A.7	Acu.B.1	Acu.B.2	Acu.B.3	Acu.B.4	Acu.B.5	Acu.B.6	Acu.B.7	Acu.C.1	Acu.C.2	Acu.C.3	Acu.C.4	Acu.C.5	Acu.C.6	Acu.C.7
(Unassigned)	0.442280285035629	0.441638252319404	0.445991619559632	0.341203114509325	0.328108803317081	0.467252396166134	0.280588410694762	0.131504895159557	0.284591322716932	0.466937263556116	0.401785986406998	0.170684490452999	0.275259487512164	0.26832621832899	0.0447617013920665	0.362085151599558	0.399542848647594	0.235542220528018	0.328694697509582	0.407386699993422	0.226716911481966	0.211744501473429	0.166681405929114	0.203590586945456	0.508010069802037	0.337402985074627	0.420453666460396	0.381942032341477	0.250472013825759	0.407527111219522	0.211890122175198	0.446821976432296	0.581666961599717	0.325807568732324	0.315760492719338	0.394003599897146	0.31761365271529	0.26198718713939	0.259703131508198	0.248192575617769	0.282626843521009	0.271992555354379
Allobaculum	0.319423450658605	0.113204741891999	0.0162371032138198	0.0817709011834735	0.00449188006296311	0.0378200074685698	0.00568531955074048	0.00344908447814277	0.0182909489762756	0.0174672919293821	0.0796379263052025	0.231196380901922	0.00851443399286409	0.0407495703276598	0.00298953662182362	0.0356844418309554	0.0239818626130102	0.0934421996237227	0.0337448718195651	0.0355850818917319	0.165625240329155	0.0780332155890791	0.0620424687281982	0.0441187987000274	0.0291795399931342	0.0684776119402985	0.0124922648514851	0.00780556520396743	0.180484101375583	0.0502484983382626	0.00680747424738481	0.212280120149081	0.172526003263926	0.121178598226138	0.127013908716401	0.065826690665981	0.113206642172616	0.0079483506426326	0.144240599795524	0.213007371655124	0.113450617856517	0.28229974813631
Akkermansia	0.0013496005182466	0.00119934977400682	0.0724987152626794	0.230271266947921	0.303816178446654	0.240778390938135	0.376890965112812	0.248676059640826	0.00101559961000975	0.00130044136191677	0.00321030548698099	0.00555295172498115	0.00141907233214402	0.00494539003160171	0.112209308237495	0.0135144893895784	0.0735065924570027	0.00197975972357144	0.123663783971186	0.0629590650968011	0.00118241944166731	0.00469350715247556	0.00124792422053867	0.0250890794471201	0.0229774573749857	0.0777810945273632	0.0688428217821782	0.0565300451545676	0.0875897825240003	0.00114847902755333	0.115856823444861	0.0565986558572677	0.00708822430641578	0.0232987667622218	0.00496594199942897	0.149241450244279	0.106194180904233	0.29555131112968	0.339003748722027	0.139027184879488	0.0228694514011275	0.150895683926241
Bacteroides	0.0192183113798316	0.0097137419712949	0.0386903585405384	0.0212744636289846	0.00955004415095788	0.00799759346085225	0.00455223138852997	0.106179039727982	0.0331796392590185	0.0316539249684741	0.0641146769884084	0.130112281702769	0.109653746350957	0.0564617175805289	0.201529341183409	0.17416153425562	0.0217704394042166	0.0319835716832876	0.0493364664188447	0.0434782608695652	0.0818753364608167	0.0138073027458481	0.18034961530525	0.0448236031168018	0.0183316168898043	0.0592537313432836	0.00926284034653465	0.0102659102311759	0.175289451864579	0.215212773526034	0.127495408448455	0.0136825291582532	0.00821880099883993	0.193778017199915	0.00790267977321858	0.0442684494728722	0.0127298715501281	0.00364092157096813	0.0102332538149873	0.0669025866701818	0.0239722144925744	0.0167099926160444
Lachnospiraceae_NK4A136_group	0.0045238609371626	0.0693640472603283	0.0120765308139305	0.0956699501959094	0.0129669443697931	0.0235778598398407	0.0163999602425206	0.0119985148418111	0.110619109522262	0.0376438366960908	0.0677516686477096	0.0141116296130255	0.232139961076873	0.0423241115484837	0.0130258381379458	0.0935904181238588	0.172258717932041	0.0854985674409454	0.145341782391803	0.0986537744743362	0.162029916173191	0.00997248297261958	0.00652458017667463	0.148713731939387	0.0142235953770454	0.0586766169154229	0.0586517636138614	0.00993786422754815	0.00775201542411316	0.0134158612068177	0.101283638105885	0.0346684347467928	0.0118366464145972	0.0150451161090482	0.0542888607904719	0.0124659295448701	0.010935986109379	0.0207512633798894	0.00489416486803741	0.0573407286480567	0.0274866277092416	0.0147577961421361
Lactobacillus	0.0285467501619521	0.153734834668147	0.130440368423133	0.0529506668938081	0.203411141398242	0.0948404630513257	0.23053374416062	0.0568268422801087	0.0121059473513162	0.014344262295082	0.00819847002529639	0.00558351843172417	0.0391461239052871	0.00535565781449243	0.0229299492592254	0.0512828448515985	0.027131746931418	0.0611143219015531	0.0162560912190142	0.0169264838080203	0.0727620549104053	0.0437052360414512	0.0357771030470969	0.0254806374564392	0.0328069573177709	0.0736716417910448	0.0391978650990099	0.274236810620972	0.0424562700418569	0.0342917543271234	0.142996885730256	0.00645952000642938	0.0164277708960066	0.013073090020586	0.233001590732961	0.154075597840062	0.0840631984881479	0.0763897178783176	0.0466886288765194	0.0249946765901786	0.0534479382452669	0.066941120540546
Alloprevotella	0.0728244439645865	0.066152565220839	0.082826026801597	0.0666593179745668	0.0389104311437018	0.0499979253972864	0.0165092933108041	0.00190530162390323	0.168538755281118	0.204750551702396	0.135808113132791	0.0103824913903776	0.00369972429451833	0.0438986527693075	0.00373183653132404	0.0724417896897857	0.0122557445899111	0.152982551061815	0.0947148442766617	0.134699291806442	0.0709547796662309	0.0539021486700103	0.0345390050015231	0.013215082814519	0.0985925163062135	0.194089552238806	0.0765876392326733	0.082802670680406	0.0196797298782254	0.045004116230143	0.0787650722670287	0.0756557467627056	0.0224345740183645	0.0550916751640148	0.0852571684953298	0.0140395988686038	0.0390913538558944	0.0143448330746886	0.0213090234389791	0.015057644923495	0.0257964113821641	0.0561686374073212
Prevotella	0.0339883394515223	0.0234913963999683	0.128740562121991	0.0417572726999429	0.0244461934195877	0.0151860918634082	0.0139250571513766	0.00182713540343541	0.21144783880403	0.119256383984868	0.0362073694797476	0.00372913822264789	0.00178397664612391	0.00297166934634363	0.00218622576085741	0.0149484695614497	0.0509370673554909	0.109501617008718	0.0394942121381383	0.0473700366155803	0.0363569945397216	0.040924259870026	0.0726940423901188	0.036199537961549	0.134065682572377	0.0201990049751244	0.0364035426980198	0.0677318513372699	0.0332857157128158	0.0788080210588367	0.0603289946498443	0.0287313020503702	0.00248726872333314	0.0202204821363295	0.0795264510339764	0.0279146310105426	0.0698464165459551	0.0634077434244558	0.0480612669923132	0.0650469981038521	0.20817487555267	0.0730303551379181
Candidatus_Saccharimonas	0.00118764845605701	0.0115970184759337	0.00479305846543068	0.00983054584080729	0.000998195569547357	0.00786274428446952	0.00663949905575986	0.000488538877923905	0.020941663958401	0.0242946090794451	0.017951296821188	0.000753978766327716	0.0089401556925073	0.00661972611853412	0.000528761579370164	0.0435352253618479	0.027178205402191	0.123950173997516	0.0134247577957973	0.0268587340217939	0.00552757056063985	0.00684998341172108	0.00864703396908685	0.00163475468890716	0.0171529923332189	0.0207562189054726	0.0382019647277228	0.0101694261124619	0.027481693855329	0.0419347298025226	0.011658548271181	0.0232964648443386	0.0562240704693368	0.0839794524501222	0.00706652526818126	0.00966829519156595	0.175273159828478	0.165930524053957	0.018024158430838	0.0197523853945914	0.00434921518308959	0.00752556568180209
Escherichia-Shigella	0.00200820557115094	0.00236896360320355	0.00139344586314583	0.00165345572245994	0.00168925404077245	0.0012136425874445	0.00266375111817911	0.13501260430305	0.0190323366915827	0.00167481084489281	0.00326110145987626	0.178754101033155	0.00319291274732404	0.183467317181349	0.0667561493954832	0.00242435496683276	0.00235079862111259	0.00177071677139309	0.0401394479862863	0.00158959854414699	0.00244174421287395	0.00744520989051736	0.157936110210378	0.291837973295744	0.00129305412518595	0.00130348258706468	0.000686494430693069	0.000192968237428119	0.0110386302108828	0.000233761217997581	0.00168689611115547	0.000421928211928513	0.000491555083662675	0.000567558727898878	0.000530244320267569	0.000185137567498071	0.000450869602755101	0.000149218097170825	0.00040705819985611	0.000608389693878586	0.00054622844716528	0.000354025267289077
Streptococcus	0.000744979486072123	0.000941638252319404	0.000731312013282207	0.000861801164433666	0.00125734249625677	0.00101655532965437	0.00135175429877746	0.00143630430109628	0.00101559961000975	0.000886664564943253	0.0146190809992584	0.00792696594868869	0.0761940480051898	0.00267228474801796	0.00124055601313769	0.000835628733248739	0.00292688365869749	0.00103291811664597	0.000683757391321096	0.00137034357254051	0.00180727524417442	0.00469350715247556	0.0269826764535369	0.00348486628293982	0.000972651333104474	0.00112437810945274	0.0020884900990099	0.00287522673767898	0.0092904308562181	0.00502078442133935	0.022488620937475	0.00135619782405594	0.00114040779409741	0.00236643130615465	0.00166211200391565	0.00179994857289792	0.00141016662989361	0.0010544745533405	0.0010602446135787	0.00117622007483193	0.00166960393284482	0.00125426094696701
Ileibacterium	0.0017058950550637	0.00097137419712949	0.00048424714393011	0.00285596897515808	0.000470303681805966	0.00108916642462968	0.000467150382665739	0.000459226545248471	0.000517955801104972	0.000522146910466583	0.00128005851696078	0.0015181464349031	0.000942669477781382	0.00188501413760603	0.000376234200705693	0.0256362642237422	0.00832535796251731	0.03757854481512	0.00784876442150273	0.0130895218049069	0.0459509343997539	0.0016295544583439	0.000972791321522271	0.00354359998433768	0.000984094289964527	0.000935323383084577	0.00164371905940594	0.0017753077843387	0.0395192951260202	0.0193208728440609	0.00268505949053741	0.0362456425866209	0.0462356711693112	0.0135829309117494	0.0162948158420688	0.051139110311134	0.0349280047581133	0.0126437467669412	0.0327634518535348	0.00494823617687916	0.00231889435117336	0.00558348421553058
Enterococcus	0.000680198661196286	0.00147688525890096	0.000770842392378543	0.000741549839163852	0.00175644028103044	0.00124476162814821	0.00274326607693072	0.0112559357473668	0.000964819629509262	0.00076844262295082	0.000843213150061463	0.0131538728017443	0.00248337658125203	0.00557742418362255	0.0330679356944572	0.00127923411015856	0.00125437871087035	0.00131574093429903	0.000837843564013174	0.00081124339494398	0.00149965392601707	0.077223317265471	0.0225215930194853	0.0028094287168644	0.000835335850783843	0.00149253731343284	0.00152769183168317	0.00356991239242021	0.00278712925686543	0.00135174965189906	0.00582927413559051	0.00113518780828386	0.0015434829627008	0.00150066375512246	0.00194762817636742	0.00168680894831576	0.00133342286772253	0.00149218097170825	0.00100344579499413	0.00107482179251883	0.00154592956744891	0.00147679111497729
Desulfovibrio	0.000669401857050313	0.0113194829910396	0.0104261374866585	0.00668396949624716	0.000710254539870235	0.00100618231608647	0.00652022661763244	0.000859828425146073	0.00819588885277868	0.00122162673392182	0.0165798055530158	0.00251665885517494	0.00946723970158936	0.00903697954205245	0.00427076660260517	0.00359010863173532	0.00286184179961532	0.00166004697318102	0.00124231976732988	0.00304764410533009	0.00236483888333462	0.00384457758435628	0.00666214662618283	0.00726340107286895	0.00907426479002174	0.00250746268656716	0.0783280476485149	0.00389795839604801	0.0179914687871492	0.00438048195465032	0.00173680428012457	0.0053142862883377	0.0112369492125288	0.00927333243550032	0.0150201900721948	0.0309385446130111	0.00247498633001736	0.00538179937129442	0.00134423870650157	0.00826396000851745	0.00164899153861217	0.00129472097751434
Blautia	0.000960915568991578	0.00973356593450162	0.00421986796853382	0.00371777013959175	0.00221714592851384	0.00232355503920999	0.00480071563462876	0.160426396732652	0.0036561585960351	0.00333976986128625	0.00401288185872624	0.00218042508100177	0.0260805222186182	0.00615401674336087	0.135281616383474	0.00253783541208876	0.00491530620778086	0.00312334763842947	0.00464184595234885	0.00345326580280208	0.00286472352534031	0.00133682012450967	0.00141496919494149	0.0115999060260778	0.00159057100354732	0.00290547263681592	0.000705832301980198	0.000115780942456872	0.000259732475550183	0.00031506946773587	0.000988181745588118	0.000221010015772078	0.000176959830118563	0.00021163206803009	0.000265122160133785	0.000143995885831833	8.63367324424662e-05	0.000159165970315547	0.000132530576697338	0.000375173644558461	0.000195817745210195	0.000596785450573015
Parasutterella	0.0212265169509825	0.00208151613670605	0.00875597896983832	0.00216452385485665	0.0290148577571313	0.012250529023692	0.00611271245403041	0.0453754909815723	0.00723106922326942	0.00791101828499369	0.0186929180254589	0.066319564730096	0.00246310411936426	0.027343793313744	0.0390775144138373	0.0111829820597732	0.00103137805116007	0.00584090601674803	0.0298349351875036	0.00954855401346225	0.00607552103360763	0.0213110595031323	0.0103469622380096	0.0184423822389287	0.00341000114429569	0.00166169154228856	0.000367419554455446	0.000250858708656555	0.00219773633157847	0.00266284517892897	0.00111794298490777	0.00282290065599791	0.000108142118405789	0.000202012428574177	0.00466003181465922	0.00166623810748264	0.000268603167598784	0.000109426604591938	0.000624787004430308	0.00756431186055708	0.00229828195694071	0.00743453061307061
Helicobacter	0.00167350464262578	0.0194473079057965	0.00452622840653042	0.00614283853253299	0.00442469382270511	0.00306003900253102	0.00114302753205447	0.00697633517675337	0.029482856678583	0.00219695775535939	0.00165594871638576	0.0338169665600228	0.0224821602335388	0.0172090702444974	0.0143172366106383	0.00215612845986403	0.00091058602715033	0.00106980804938332	0.00911034496041912	0.00217062421890416	0.0065657925094209	0.000926992057141742	0.00402873173559728	0.00751791377892635	0.00812449937063737	0.000935323383084577	0.0335995513613861	0.0184091698506426	0.000869104822033306	0.00437031842343304	0.0139443424099657	0.000823764604241383	0.000422737371949901	0.000673374761913923	0.00115226169596606	0.000555412702494214	0.000326160989227094	0.0128128606104015	0.0216687492900148	0.016923373318056	0.00054622844716528	0.000576555435299354
Parabacteroides	0.00359533578060894	0.00360796130362382	0.00321184330157726	0.00333697427623734	0.0046262525434791	0.0041388324135928	0.00192823774972667	0.020293904988959	0.00511862203444914	0.0103247162673392	0.0161734377698536	0.02831495934628	0.00348686344469672	0.0781504684814548	0.104837151602046	0.00419877647447206	0.0019419640783104	0.00211502281027508	0.00434330399275795	0.00217062421890416	0.00587364454356687	0.0020003512812006	0.0383319085379634	0.0030247856219899	0.00546973337910516	0.00314427860696517	0.000928217821782178	0.0017849561962101	0.00139855948373176	0.00115864255877062	0.0026251696877745	0.000873994153280492	0.000294933050197605	0.00107739961906228	0.000795366480401354	0.00285934687580355	0.00117034237310899	0.000666507500696351	0.000880381688060888	0.00329544417517567	0.00342165744262025	0.00218484164955545
Faecalibaculum	0.0278881451090477	0.00406391245737848	0.000622603470767285	0.00113236664629075	0.000537489922063961	0.0012136425874445	0.000646059039856873	0.000263810994078909	0.00064998375040624	0.000729035308953342	0.0102404681356862	0.00681637560369246	0.00341590982808952	0.0174308366136275	0.000294886265417976	0.00191885116523784	0.00170967172444552	0.00170923355016416	0.00225351027562164	0.0020500339845206	0.00291278935630239	0.083419527331629	0.0152207450205858	0.0234641137084459	0.00147614143494679	0.00239800995024876	0.000889542079207921	0.000868357068426537	0.00570412475150595	0.00534601742029251	0.00095823684420666	0.00235074289503029	0.00349987219567825	0.0026261615714643	0.0029571317861076	0.0144201594240165	0.0103795938336387	0.00103457880705105	0.0236661744102389	0.0012471988724511	0.00078327098084078	0.00148690612261412
Acinetobacter	4.31872165838912e-05	7.92958528268971e-05	0	3.00628313174535e-05	0	6.22380814074105e-05	1.98787396879038e-05	0.000596017431067164	6.0935976600585e-05	0.000118221941992434	0	4.07556089906873e-05	0.00012163477132663	0	0.000264380789685082	6.18984246850918e-05	0.000195125577246499	6.14832212289266e-05	6.74127005527841e-05	3.28882457409722e-05	0.000124971160501423	0.0107335922405886	0.000117914099578457	9.78895023297702e-05	0	0	0.000773514851485149	0.000617498359769982	0.000709269452463962	0.00057932127938531	0.00131757566078416	0.000532433219814553	0.000707839320474252	0.000606037285722531	0.000601623363380511	0.00065826690665981	0.00039331178112679	0.000497393657236083	0.000728918171835359	0.000882165056123949	0.000566840841397933	0.000505750381841538
Dubosiella	0.0036493198013388	0.00119934977400682	0.000899316124441633	0.0015532462847351	0.00226513610012669	0.00192938052362972	0.00177914720206739	0.000947765423172376	0.0028436789080273	0.00299495586380832	0.0129631322828726	0.00605220793511707	0.00245296788842037	0.0171425403337584	0.000366065708794729	0.00196011678169457	0.00105925313362385	0.00363980669675246	0.00110749436622431	0.000844131640684952	0.00552757056063985	0.00442028844089694	0.00709449832463717	0.00155644308704335	0.0494793454628676	0.0438009950248756	0.0303894647277228	0.0375226737678978	0.00189804501363595	0.000996026059294041	0.00079853070350555	0.00187858513406267	0.00979177726656049	0.0132270042518806	0.00286535873067667	0.00117253792748779	0.00205289563807642	0.012116509490271	0.00242341625960847	0.00209894444388112	0.000927557740469344	0.00155771117607194
Alistipes	0.00160872381774995	0.00189318848624217	0.00236194015100605	0.00198414686695193	0.00217875379122356	0.00271772955479026	0.00142132988768512	0.00248177749985344	0.0135074748131297	0.0149353720050441	0.0363394390092753	0.00590956330364966	0.00443966915342199	0.00608748683262183	0.00149476831091181	0.0127820246974714	0.0130827053696701	0.00399640937988023	0.00778135172094994	0.026825845776053	0.0117569022533262	0.0109872953299116	0.0178345075612416	0.00738086847566467	0.00573292138688637	0.00202985074626866	0.00244624071782178	0.00265331326463664	0.00304686173241561	0.00321167586466242	0.00507066996726024	0.00102468280039782	0.00119939440413693	0.0113607941974335	0.00158053595464372	0.000863975314991	0.00115115643256622	0.000865464963590784	0.00157143398083987	0.0130702385901583	0.00949200754413629	0.00597796951336698
Intestinimonas	0.000561433815590585	0.00181389263341527	0.00126497213108274	0.00130272269042298	0.000643068299612239	0.0012136425874445	0.00117284564158632	0.000576475875950208	0.00530142996425089	0.00498502522068096	0.00774130626923897	0.00183400240458093	0.00518975024326954	0.00476797693629761	0.000843984828610069	0.00109353883610329	0.0556758313743345	0.00126655435731589	0.00173346944278588	0.00202810848735995	0.00518149657771284	0.0010050545461642	0.000913834271733043	0.00200673479776029	0.000903993591944158	0.00103482587064677	0.0015180228960396	0.00054995947667014	0.000289701607344435	0.0010265166529459	0.00143735526630999	0.00310418613061692	0.00603629642737765	0.0559478230755911	0.00241669045968104	0.000390845975829262	0.000297382078412939	0.000338227686920536	0.000283994092922867	0.000821326086736091	0.000979088726050974	0.000586670442936184
Bifidobacterium	0.000593824228028504	0.000218063595273967	0.000247064869352097	0.00029060736940205	0.00384881176335087	0.001794531347247	0.00204751018785409	0.000107478553143259	0.000182807929801755	0.00018718474148802	0.00187945099712495	0.000570578525869623	0.000283814466428803	0.000709652381216388	0.000122021902931576	0.000319808527539641	8.36252473913569e-05	0.00196746307932565	0.000298541959590901	0.000263105965927777	0.00276859186341613	0.0297613239398138	0.0131179435781034	0.000313246407455265	0.000698020368463211	0.000258706467661692	0.000879873143564356	0.00125429354328278	0.0163331768278673	0.000904554278338466	0.000598898027629162	0.00844861014837809	0.00485656422658723	0.00165457798641707	0.00675041807725252	0.00704551298534328	0.00456625384917932	0.029236799172337	0.00803703282971714	0.00106468196428752	0.00088633295200404	0.00135541102333532
Clostridium_sensu_stricto_1	0.00019434247462751	0.000535247006581556	0.000197651895481678	0.00170356044132236	0.00025914692670941	0.000165968217086428	0.000218666136566942	0.000488538877923905	0.00171636334091648	0.00159599621689786	0.00250932106102628	0.001304179487702	0.00817993837171586	0.00312690580473471	0.000396571184527623	0.0029711243848844	0.000929169415459521	0.000676315433518193	0.00120379822415686	0.000844131640684952	0.000903637622087211	0.0119240451981811	0.00509978480676827	0.00253533811034105	0.000205973223480947	0.000537313432835821	0.0015180228960396	0.00100343483462622	0.0413574018760677	0.0358162840097163	0.00267507785674359	0.00156716193002019	0.00147466525098803	0.00195278680955038	0.00105029163437615	0.000781691951658524	0.00117993534338037	0.000666507500696351	0.00132530576697338	0.00126747852891372	0.00149439858186728	0.000758625572762307
Turicibacter	0.000367091340963075	0.000723574657045437	0.000365656006641104	0.000751570782936337	0.000537489922063961	0.000487531637691382	0.000467150382665739	0.000752349872002814	0.00328038674033149	0.00478798865069357	0.00503896051121067	0.00133474619444501	0.0038619039896205	0.00110883184565061	0.00102701768300743	0.0220358391878927	0.0122836196723749	0.0114727690813177	0.00502706138407905	0.00810147120085948	0.01391986464662	0.00593274916570715	0.00193575646807967	0.00104741767492854	0.000572147843002632	0.00200995024875622	0.000899211014851485	0.000665740419127012	0.00212780835739189	0.00570174101289752	0.00189651042082568	0.00136624373386376	0.0105192787903812	0.00543509629259095	0.00169270302239263	0.00131653381331962	0.00198574484617672	0.00104452668019577	0.00290620621757734	0.0015615335476217	0.00102031351451628	0.000576555435299354
Rikenella	0.00159792701360397	0.000802870509872334	0.00473376289678618	0.000571193795031616	0.00420393903328598	0.00482345130907431	0.00171951098300368	0.000273581771637387	0.00351397465063373	0.0025811790668348	0.000883849928377678	0.000458500601145233	0.000466266623418748	0.0012862449409547	0.000294886265417976	0.00407497962510187	0.0128689964041144	0.0055334899106034	0.000616344690768312	0.00218158696748449	0.00216296239329386	0.00630354598856385	0.00334089948805628	0.000792904968871138	0.00114429568600526	0.0014228855721393	0.00783183787128713	0.0022673767897804	0.00115880642937774	0.000406541248691445	0.000269504112433123	0.00465125624102147	0.00243811321496687	0.00307828462589222	0.00520047314108578	0.000606839804577012	0.000508427424383412	0.00249691615932514	0.000615320534666212	0.0238083166871153	0.0043904399715549	0.0121380091641969
Prevotellaceae_UCG-003	0.000140358453897646	6.9383871223535e-05	0.000148238921611258	7.01466064073915e-05	8.63823089031366e-05	0.000103730135679017	5.96362190637114e-05	1.95415551169562e-05	0.000213275918102047	0.000334962168978562	0.000101591945790538	0.000132455729219734	4.05449237755433e-05	0	0.0001728643624864	0.000175378869941093	3.71667766183808e-05	0.000147559730949424	0.000125195015312313	0.000175403977285185	0.000153810659078674	5.85468667668469e-05	0.000176871149367686	7.83116018638161e-05	0.0166495022313766	0.00026865671641791	0.0147451268564356	0.00735208984601135	0.000719259163062046	0.000660629529123599	0.00108799808352631	0.000592708678661483	0.000176959830118563	0.000509840891163399	0.000958518578945222	0.000627410645410131	0.000537206335197567	0.000208905336039155	0.00049225642773297	0.0042587278571501	0.175545455482382	0.00478439861222095
Rikenellaceae_RC9_gut_group	0.000852947527531851	0.000485687098564745	0.00133415029450132	0.000440921525989318	0.00051829385341882	0.000975063275382764	0.000655998409700825	0.000293123326754343	0.00432645433864153	0.00125118221941992	0.00195056535917832	0.00451368369571862	0.00639596172559196	0.00966901369407329	0.000366065708794729	0.00909906842870849	0.000715460449903831	0.00094684160692547	0.000635605462354822	0.000548137429016203	0.0145927862800892	0.0252727308210222	0.0648331024182217	0.00371001213829829	0.00082389289392379	0.000467661691542289	0.000328743811881188	0.000212265061170931	0.00170824051227236	0.000477685967212448	0.00622853948734329	0.000190872286348613	0.000127804321752296	0.00176039402043211	0.000305910184769752	0.000329133453329905	0.000143894554070777	0.000457602164657196	0.000539588776553448	0.000922724369049188	0.00125735604819178	0.000404600305473231
Colidextribacter	0.00053984020729864	0.00627428435492824	0.000731312013282207	0.00180376987904721	0.000902215226321649	0.0017737853201112	0.00100387635423914	0.000596017431067164	0.00466160220994475	0.00353680643127364	0.00329157904361342	0.00132455729219734	0.0260399772948427	0.0289294228530243	0.000437245152171481	0.00145461298009966	0.0167529245607352	0.00147559730949424	0.00271576879369788	0.00561292727312592	0.00135545643313082	0.00080014051248024	0.00111035777103047	0.0057069579858256	0.00136171186634626	0.00218905472636816	0.00304571472772277	0.000472772181698892	0.000269722186148267	0.00111798843390147	0.0025253533498363	0.00135619782405594	0.000924123557285829	0.00202974392519768	0.000938124566627238	0.000195422987914631	0.00037412584058402	0.00035812343320998	0.000416524669620205	0.0014499954370773	0.00326706448587536	0.000738395557488646
Klebsiella	0.000118764845605701	0.000812782491475696	0.000385421196189271	0.000440921525989318	0.000230352823741698	0.000383801502012365	0.00036775668422622	0.0127215523811385	0.000924195645108872	0.00037436948297604	0.000690825231375657	0.00349479347095144	0.000719672397015894	0.00350390863225592	0.167363208362568	0.000350757739882187	0.000520334872657332	0.000381195971619345	0.00211868487451607	0.000328882457409722	0.000990156117818965	0.0015027029136824	0.002751328990164	0.00474764086299385	0.000446275317542053	0.000407960199004975	0	0	0	0	0	0	0	0	0	0	0	0	0	0	0	0
Pseudomonas	0.000323904124379184	0.000446039172151296	0.000207534490255762	0.000340712088264473	0.000287941029677122	0.000352682461308659	0.000407514163602028	0.00123111797236824	0.000761699707507312	0.000482739596469105	0.000670506842217549	0.00145701302141707	0.000699399935128122	0.0016410711315629	0.00160662172193242	0.0006293006509651	0.000650418590821665	0.00057794227955191	0.000876365107186194	0.000493323686114583	0.000567176805352611	0.16175523506567	0.00122827187060893	0.00193821214612945	0.000434832360682	0.000248756218905473	8.70204207920792e-05	9.64841187140597e-05	2.99691317942519e-05	5.08176560864307e-05	5.98898027629162e-05	7.03213686547522e-05	5.8986610039521e-05	9.61963945591319e-05	0.000101970061589917	6.17125224993572e-05	6.71507918996959e-05	2.9843619434165e-05	6.6265288348669e-05	0.000131817767007027	5.15309855816302e-05	6.06900458209846e-05
Oscillibacter	0.000377888145109048	0.00501546269130124	0.000751077202830375	0.000751570782936337	0.00105578377548278	0.000705364922617319	0.000546665341417354	0.000429914212573037	0.00602250568735782	0.00132014501891551	0.00449036400394177	0.00120229046522528	0.0356795329224781	0.014614403725675	0.000467750627904375	0.00153714421301311	0.00405117865140351	0.000799281875976046	0.00290837650956297	0.00286127737946458	0.00160539875413366	0.000604984289924084	0.00118896717074944	0.00352402208387173	0.000480604188122211	0.00120398009950249	0.00112159653465347	0.00105167689398325	0.000199794211961679	0.00172780030693864	0.00237562884292901	0.00123564690636207	0.000639021608761478	0.00231833310887508	0.00059142635722152	0.00022627924916431	0.000153487524342162	0.00167124268831324	0.000435457609148396	0.00105454213605622	0.00352471941378351	0.000647360488757169
Romboutsia	0.000183545670481537	0.000882166362699231	0.000326125627544768	0.000751570782936337	0.000489499750451108	0.000373428488444463	0.000397574793758076	0.000703495984210424	0.0016148033799155	0.00367473203026482	0.00256011703392155	0.0011207792472439	0.00468293869607525	0.00267228474801796	0.000457582135993411	0.00967678705910268	0.0023322152328034	0.0022625825412245	0.00125195015312313	0.00377118551163148	0.00561408905637161	0.0182861380535118	0.00904990714264658	0.00309330827362074	0.000377617576381737	0.000537313432835821	0.000464108910891089	0.000173671413685307	0.00717261220942429	0.00324216645831428	0.000539008224866246	0.00040183639231287	0.000530879490355689	0.000586798006810705	0.000305910184769752	0.000308562612496786	0.000268603167598784	0.000189009589749712	0.000198795865046007	0.000243355877551434	0.000412247884653042	0.000182070137462954
Odoribacter	0.000421075361692939	0.00083260645468242	0.000820255366248962	0.000751570782936337	0.000489499750451108	0.000746856976888926	0.000725573998608488	0.000254040216520431	0.00289445888852779	0.000935923707440101	0.00272266414718641	0.00198683593829601	0.00131771002270516	0.0242723291012918	0.000162695870575435	0.00181568712409603	0.00226717337372123	0.00173382683865573	0.00306246268225505	0.0015018965555044	0.001682304083673	0.00188325754766691	0.00380272971140524	0.0255295822076041	0.0010641949879849	0.000388059701492537	0.00102490717821782	0.000588553124155764	0.000609372346483122	0.000386214186256873	0.000978200111794298	0.000261193655003365	0.000206453135138324	0.00164495834696116	0.000520047314108578	0.000473129339161738	0.000402904751398175	0.000457602164657196	0.000208262334810103	0.00194684702041147	0.000968782528934648	0.00136552603097215
Anaerostipes	0.000280716907795293	0.00111014193957656	0.000316243032770684	0.00100209437724845	0.0003935194072254	0.00041492054271607	0.000427392903289931	0.0060676528638149	0.000457019824504387	0.000689627994955864	0.000853372344640517	0.000682656450594013	0.00273678235484917	0.000720740699672895	0.0082364784478814	0.000598351438622554	0.0121163691775922	0.00379966307194767	0.00812804560950712	0.0124646451358285	0.000634468968699531	0.000556195234285045	0.000560091972997671	0.00142918673401464	0.000308959835221421	0.000587064676616915	0.000464108910891089	0.000212265061170931	0.00156838456389918	0.000203270624345723	0.000429210253134233	0.0002310559255799	0.000216284236811577	0.000327067741501049	0.0013562018191459	0	0.000719472770353885	0.000129322350881382	0.000104131167405051	0.000192656736394885	0.000711127601026497	0.000333795252015415
Ruminococcus	0.000215936082919456	0.0010209341051463	0.000227299679803929	0.000771612670481306	0.000719852574192805	0.000165968217086428	0.000427392903289931	0.000293123326754343	0.000457019824504387	0.000797998108448928	0.000507959728952689	0.000356611578668514	0.00111498540382744	0.000798358928868437	0.000396571184527623	0.00321871808362477	0.00146808767642604	0.000332009394636204	0.000703018162907606	0.00179789076717315	0.00386449280935169	0.00031224995608985	0.000442177873419214	0.000440502760483966	0.00337567227371553	0.00459701492537313	0.00221418626237624	0.00246034502720852	0.000359629581531023	0.00180910855667693	0.00518046793899225	0.0149985433430779	0.00517115948013134	0.00156800123131385	0.00149895990537178	0.00368218050912831	0.000422090691940946	0.000547133022959691	0.000549055246317543	0.000506991411565488	0.00483360644755692	0.000323680244378584
Mucispirillum	0.00019434247462751	0.00423241614463564	0.000365656006641104	0.000791654558026275	0.000230352823741698	0.00017634123065433	0.00020872676672299	0.000214957106286518	0.00302648683782905	0.000216740226986129	0.000924486706693893	0.0172701893098038	0.0110383554978917	0.0105560791705938	0.000305054757328941	0.00192916756935203	0.00042741793111138	0.000307416106144633	0.000953408193532233	0.00075642965204236	0.00209567022994694	0.000770867079096817	0.00134618597018739	0.00135087513215083	0.000263188007781211	0.000159203980099502	0.0121925278465347	0.000241210296785149	0.000519464951100367	0.00130093199581263	0.00270502275812505	0.000321469113850296	9.8311016732535e-05	0.000365546299324701	0.000101970061589917	0.000133710465415274	6.71507918996959e-05	0.000258644701762763	0.000151463516225529	0.00674298577382099	0.000154592956744891	4.04600305473231e-05
Lachnospiraceae_UCG-006	0.000172748866335565	0.00118943779240346	0.00088943352966755	0.000501047188624225	0.000326333166967405	2.07460271358035e-05	0.000467150382665739	0.000293123326754343	0.000842947676308092	0.0015171815889029	0.00102607865248443	0.000478878405640576	0.00151029841063899	0.00172977767921495	0.000406739676438587	0.000278542911082913	0.00122650362840657	0.000504162414077198	0.000548931990215528	0.00081124339494398	0.000182650157655926	0.000263460900450811	0.000127740274543329	0.000528603312580759	0.000549261929282527	0.00136318407960199	0.0247041305693069	0.000935895951526379	0.000389598713325275	0.00120946021485705	0.00112792461870159	0.00160734556925148	0.0046304488881024	0.00477134117013294	0.00153974793000775	0.000113139624582155	0.000239824256784628	0.000258644701762763	0.00025559468363058	0.00174405045578528	0.00251471209638356	0.00100138575604625
Lachnoclostridium	0.000442668969984884	0.0109626516533185	0.00188757560185002	0.0046497179104328	0.00100779360386993	0.000601634786938301	0.000964118874863334	0.000693725206651945	0.000467175820604485	0.000630517023959647	0.00158483435433239	0.0010494569315102	0.00473361985079468	0.00231745855740977	0.000366065708794729	0.00110385524021747	0.00220213151463906	0.000627128856535052	0.0012808413105029	0.00244469293341227	0.000557563639160194	0.000156124978044925	0.0004126993485246	0.0015760209875093	0.000629362627302895	0.000776119402985075	0.00387724319306931	0.00050171741731311	9.98971059808397e-05	0.000975698996859469	0.00364329633474407	0.00163748329867494	0.000511217287009182	0.000961963945591319	0.00178447607782355	0.000164566726664952	8.63367324424662e-05	0.000189009589749712	0	0.000385313472789771	0.00049469746158365	0.000404600305473231
Lactococcus	0.000107968041459728	0.000406391245737848	0.000148238921611258	0.00029060736940205	0.000470303681805966	0.000280071366333347	0.000308120465162509	0.00428937134817189	0.000152339941501462	0.000226592055485498	0.000396208588583097	0.000407556089906873	0.00131771002270516	0.000288296279869158	0.0019015079873504	0.000340441335768005	0.000455293013575165	0.00039349261586513	0.000250390030624627	0.000306956960249074	0.000163423825271091	0.0293417380613181	0.00106122689620611	0.000792904968871138	0.000217416180341	0.000298507462686567	8.70204207920792e-05	0.000299100768013585	0.000409578134521443	0.000264251811649439	0.0152020282679869	5.02295490391087e-05	0.000117973220079042	0.000125055312926872	0.000224334135497818	6.17125224993572e-05	7.6743762171081e-05	7.95829851577733e-05	7.57317581127646e-05	7.09787976191683e-05	0.000267961125024477	0.000141610106915631
Erysipelatoclostridium	0.000237529691211401	0.000426215208944572	0.00151203700043483	0.000220460762994659	0.000268744961031981	0.000186714244222231	0.000586422820793162	0.00853965958610986	0.00048748781280468	0.000679776166456494	0.00211311247244318	0.00613371915309845	0.00188533895556276	0.00180739590841049	0.00550115412383189	0.000825312329134557	0.00476663910130734	0.000405789260110916	0.00148307941216125	0.000361770703150694	0.0118145812504807	0.000595226478796276	0.000589570497892285	0.00138024198284976	0.000480604188122211	0.000467661691542289	6.76825495049505e-05	0.000173671413685307	0.000689290031267794	0.000365887123822301	0.0125269504112433	0.000100459098078217	0.000353919660237126	0.000577178367354792	6.11820369539503e-05	0.000267420930830548	8.63367324424662e-05	5.96872388683299e-05	0.000132530576697338	0.00264649516837185	0.000608065629863237	0.000303450229104923
Roseburia	0.000226732887065429	0.00224010784235984	0.000365656006641104	0.00120251325269814	0.000335931201289976	0.000539396705530891	0.000228605506410894	0.000615558986184121	0.000507799805004875	0.000502443253467844	0.000782257982587141	0.00912925641391396	0.0151739377229971	0.019216055885125	0.000701625941856563	0.000443605376909824	0.00101279466285088	0.000454975837094057	0.00110749436622431	0.00181981626433379	0.000365300315311851	0.000282976522706426	0.000304611423911014	0.00113551822702533	0.000446275317542053	0.000676616915422886	0.00128596844059406	0.000144726178071089	0.000169825080167428	0.000142289437042006	0.00180667571668131	0.000120550917693861	0.000147466525098803	6.73374761913923e-05	0.000122364073907901	6.17125224993572e-05	7.6743762171081e-05	6.96351120130516e-05	0	0.000223076221088815	0.000381329293304064	2.02300152736615e-05
Flavonifractor	0	0.00097137419712949	0.00053366011780053	8.01675501798759e-05	0.000316735132644834	0.000259325339197544	0.000178908657191134	0.00124088874992672	0.00103591160220994	0.000236443883984868	0.00133085448985604	0.000163022435962749	0.00590942264028544	0.00701890558296834	0.000305054757328941	0.000340441335768005	0.001170753463479	3.6889932737356e-05	0.00125195015312313	0.00124975333815694	0.000701761132046451	0.000419585878495736	0.000226002024192043	0.00323035357688242	0.000297516878361369	0.000368159203980099	0.000628480816831683	0.000125429354328278	5.99382635885038e-05	0.000121962374607434	0.00095823684420666	7.03213686547522e-05	0.000147466525098803	0.000509840891163399	0.000122364073907901	0.000154281306248393	5.75578216283108e-05	0	0.000160929985989625	0.000223076221088815	0.000247348730791825	0.000222530168010277
GCA-900066575	0	0.00139758940607406	0.000237182274578013	0.000521089076169194	0.000547087956386532	0.000373428488444463	0.00015902991750323	0.000390831102339124	0.00089372765680858	0.000403924968474149	0.000954964290431055	0.000376989383163858	0.00668991242296465	0.00352608526916893	0.000233875313952188	0.000237277294626185	0.000882710944686545	0.00036889932737356	0.00208016333134305	0.00303668135674976	0.00109590094593555	0.000214671844811772	8.84355746838428e-05	0.00171306629077098	0.000286073921501316	0.000378109452736318	0.000541460396039604	0.000135077766199684	9.98971059808397e-05	0.00125011433972619	0.00156711650562964	0.0002310559255799	0.000206453135138324	0.000644515843546184	0.000285516172451768	0.000102854204165595	7.6743762171081e-05	0.000109426604591938	0.000160929985989625	0.00216992324150029	0.000381329293304064	0.000111265084005138
Incertae_Sedis	3.23904124379184e-05	0.000634366822615177	0.000266830058900265	0.000430900582216833	0.000153568549161132	0.000352682461308659	0.000119272438127423	9.7707775584781e-05	0.000375771855703607	0.000236443883984868	0.000528278118110796	0.000193589142705765	0.00440926046059033	0.000665299107390364	5.08424595548234e-05	0.000825312329134557	0.0021277979614023	0.000295119461898848	0.000982299350911997	0.000449472691793286	0.000442205644851188	0.000361039011728889	0.0019947135178689	0.00154665413681037	0.000446275317542053	0.000149253731343284	0.000473777846534653	0.000260507120527961	0.000279711896746351	0.000193107093128437	0.000628842929010621	0.000120550917693861	0.00123871881082994	0.000548319448987052	0.000254925153974793	0.000113139624582155	0.000143894554070777	0.000258644701762763	0.000369192320799727	0.000395453301021081	0.000422554081769368	6.06900458209846e-05
Veillonella	0	6.9383871223535e-05	1.97651895481678e-05	0	9.59803432257074e-05	0.000114103149246919	0.00020872676672299	6.83954429093467e-05	0.00012187195320117	0	5.07959728952689e-05	0.0128278279298188	0.000152043464158287	0.000643122470477352	0	9.28476370276376e-05	5.57501649275712e-05	0	0.00075117009187388	0.000537174680435879	0.000144197492886257	6.83046778946547e-05	0.000117914099578457	9.78895023297702e-05	6.86577411603158e-05	0.000149253731343284	0.000116027227722772	0.000212265061170931	0	8.13082497382891e-05	0.000149724506907291	0.000120550917693861	0.000117973220079042	0.000115435673470958	8.15760492719338e-05	9.25687837490357e-05	3.83718810855405e-05	5.96872388683299e-05	0	0.0263229940884801	0.000237042533675499	0.000252875190920769
Enterorhabdus	0.000226732887065429	0.00055507096978828	0.00048424714393011	0.00159333005982503	0.000143970514838561	0.000259325339197544	0.000586422820793162	8.79369980263029e-05	9.14039649008775e-05	7.88146279949559e-05	0.000477482145215527	0.000254722556191796	9.12260784949724e-05	0.000510062648999279	0	0.000257910102854549	0.00196983916077418	0.000159856375195209	0	8.77019886425925e-05	0.000807505960163039	0.00179543724751664	0.00373394648665114	0.000303457457222287	0.000366174619521684	0.000169154228855721	0.00022238551980198	0.000434178534213268	0.000549434082894619	0.00229695805510667	0.000878383773856105	0.000180826376540791	0.000550541693702196	0.000365546299324701	0.000489456295631603	0.00232450501414245	0.000940111086595743	0.000626716008117465	0.000388125260327919	0.000963283681974427	0.000453472673118346	0.000303450229104923
Anaeroplasma	0.000183545670481537	0.000753310601855523	8.8943352966755e-05	0	0.000287941029677122	0.000425293556283972	0.00015902991750323	6.83954429093467e-05	0.000314835879103022	0.000108370113493064	0.000182865502422968	0.00022415584944878	0.000172315926046059	0.000133059821478073	4.06739676438587e-05	0.000742781096221101	0.00516618194995494	0.000122966442457853	0.000250390030624627	6.57764914819444e-05	0.00452780127662847	0.000234187467067387	0.0002063496742623	0.000509025412114805	0.000102986611740474	5.97014925373134e-05	0.000193378712871287	5.78904712284358e-05	1.99794211961679e-05	0	0.000588916393835343	0	5.8986610039521e-05	0.000125055312926872	0.00268181261981482	0	0	4.97393657236083e-05	2.83994092922867e-05	9.12584540817878e-05	0	0.000323680244378584
Rodentibacter	0	0	0	3.00628313174535e-05	0	5.18650678395087e-05	0	9.7707775584781e-05	4.062398440039e-05	2.95554854981084e-05	0	0.000183400240458093	9.12260784949724e-05	6.65299107390364e-05	5.08424595548234e-05	0.000196011678169457	2.78750824637856e-05	0	0.000442997746489724	0.000109627485803241	3.84526647696685e-05	0.000146367166917117	8.84355746838428e-05	0.000166412153960609	0	0	4.83446782178218e-05	0	9.98971059808397e-05	3.04905936518584e-05	0.00389283717958956	3.01377294234652e-05	0	8.65767551032187e-05	5.09850307949586e-05	0	0	4.97393657236083e-05	1.89329395281911e-05	6.08389693878586e-05	0.000113368168279587	0
DNF00809	3.23904124379184e-05	0.000535247006581556	0.000237182274578013	0.000511068132396709	3.8392137290283e-05	0.000248952325629642	0.000337938574694364	0	0.000152339941501462	2.95554854981084e-05	0.000101591945790538	3.05667067430155e-05	9.12260784949724e-05	0.000199589732217109	0	7.22148287992737e-05	0.000223000659710285	0	7.7043086346039e-05	0.000449472691793286	1.92263323848343e-05	0.000390312445112312	0.000304611423911014	0.000205567954892517	0.000331845748941526	0.000159203980099502	0.000802521658415842	0.000135077766199684	0.000129866237775092	0.000233761217997581	8.98347041443744e-05	0.00105482052982128	0.000442399575296408	0.000269349904765569	0.00126442876371497	0.000185137567498071	7.6743762171081e-05	6.96351120130516e-05	0.000444924078912492	0.00304194846939293	0.000216430139442847	0.000354025267289077
Muribaculum	0.000874541135823796	0.000892078344302593	0.000909198719215717	0.000100209437724845	0.000489499750451108	0.00140035683166674	0.00052678660172945	3.90831102339124e-05	0.000182807929801755	0.000561554224464061	0.000152387918685807	0.000101889022476718	8.10898475510866e-05	8.87065476520486e-05	0	5.15820205709098e-05	8.36252473913569e-05	0.000122966442457853	0.000221498873244862	0.000383696200311342	3.84526647696685e-05	0	0	4.89447511648851e-05	0.000846778807643895	0.00045771144278607	0.00044477103960396	0.000578904712284358	6.99279741865878e-05	8.13082497382891e-05	0.000269504112433123	0.000180826376540791	0	6.73374761913923e-05	9.17730554309255e-05	6.17125224993572e-05	0.000297382078412939	0.00053718514981497	0.000123064106933242	0.000304194846939293	0.00157684815879789	0.000505750381841538
Staphylococcus	0	0	0	4.0083775089938e-05	0	5.18650678395087e-05	4.96968492197595e-05	0	0	0	3.04775837371613e-05	0	2.02724618877717e-05	2.21766369130121e-05	0	2.06328082283639e-05	3.71667766183808e-05	0	2.88911573797646e-05	0	7.69053295393371e-05	0.0022442965593958	7.86093997189714e-05	0	3.43288705801579e-05	0	1.93378712871287e-05	0.000183319825556713	7.99176847846718e-05	0.000101635312172861	0.000209614309670207	0	0.000226115338484831	7.69571156473055e-05	0.000163152098543868	0.000143995885831833	9.59297027138513e-05	0.000129322350881382	9.46646976409557e-05	6.08389693878586e-05	0	5.05750381841538e-05
Mycoplasma	0	4.95599080168107e-05	0.00801478436178203	0	0	0	0	1.95415551169562e-05	3.04679883002925e-05	3.94073139974779e-05	2.03183891581075e-05	8.15112179813747e-05	0.00126702886798573	0	6.10109514657881e-05	4.12656164567278e-05	6.50418590821665e-05	2.45932884915706e-05	3.85215431730195e-05	4.38509943212962e-05	3.84526647696685e-05	0	2.94785248946143e-05	2.9366850698931e-05	0	0	0	1.92968237428119e-05	0	9.14717809555752e-05	0.00507066996726024	2.00918196156435e-05	2.94933050197605e-05	0	8.15760492719338e-05	0	0	0	0	0	0	4.04600305473231e-05
NK4A214_group	6.47808248758368e-05	0.000346919356117675	0.000158121516385342	0.000651361345211492	0.000153568549161132	0.000165968217086428	0.000318059835006461	5.86246653508686e-05	0.00020311992200195	0.000265999369482976	0.000233661475318237	0.000152833533715078	0.000283814466428803	0.000587680878194822	5.08424595548234e-05	0.000113480445256002	0.000548209955121117	0.000209042952178351	0.000134825401105568	0.000482360937534259	9.61316619241713e-05	5.85468667668469e-05	3.93046998594857e-05	8.81005520967931e-05	0.000423389403821948	0.00045771144278607	0.000261061262376238	8.68357068426537e-05	0	6.09811873037168e-05	0.000229577577257846	0.000291331384426831	0.000216284236811577	0.000202012428574177	0.000469062283313619	0	0	4.97393657236083e-05	0	0.000557690552722037	0.00088633295200404	6.06900458209846e-05
Acetatifactor	4.31872165838912e-05	0.000128855760843708	9.88259477408388e-05	0.000130272269042298	0	0.000134849176382723	0	0	0.00016249593760156	0.000226592055485498	5.07959728952689e-05	8.15112179813747e-05	0.00295977943561466	0.00126406830404169	6.10109514657881e-05	8.25312329134557e-05	0.000130083718164333	0.000196746307932565	0.000558562376008783	0.000526211931855555	5.76789971545028e-05	1.95156222556156e-05	0	0.000675437566075414	9.15436548804211e-05	0.000119402985074627	7.73514851485149e-05	0	0	0.000162616499476578	0.000309430647608401	7.03213686547522e-05	0	2.88589183677396e-05	4.07880246359669e-05	0	1.91859405427703e-05	1.98957462894433e-05	0	9.12584540817878e-05	0.000309185913489781	0
UBA1819	6.47808248758368e-05	0.000267623503290778	7.90607581926711e-05	0.00020041887544969	0.00012477444619342	0.00023857931206174	0	2.93123326754343e-05	0	5.91109709962169e-05	0.000121910334948645	0	0.000324359390204346	8.87065476520486e-05	8.13479352877175e-05	0.000340441335768005	0.000492459790193546	0.000319712750390418	0.000125195015312313	0.000274068714508101	6.72921633469199e-05	5.85468667668469e-05	5.89570497892285e-05	8.81005520967931e-05	0.000183087309760842	0.000129353233830846	0.000522122524752475	0.000115780942456872	3.99588423923359e-05	0	0.000149724506907291	0.000130596827501683	1.9662203346507e-05	0.000596417646266618	5.09850307949586e-05	7.19979429159167e-05	0	0	0.000113597637169147	0.000223076221088815	0.000288573519257129	5.05750381841538e-05
Butyricimonas	5.3984020729864e-05	5.94718896201729e-05	5.92955686445033e-05	6.0125662634907e-05	0	0	0	0	8.124796880078e-05	0	0.000304775837371613	0.000947567909033481	0.000993350632500811	0.00267228474801796	0.000427076660260517	0.000185695274055275	0	0.000110669798212068	0.000288911573797646	0.000120590234383565	0.000173036991463508	0.000282976522706426	0.000353742298735371	0.000146834253494655	6.86577411603158e-05	2.98507462686567e-05	9.66893564356436e-05	0	0.000199794211961679	0.000172780030693864	0.00015970614070111	2.00918196156435e-05	5.8986610039521e-05	3.84785578236528e-05	6.11820369539503e-05	4.11416816662381e-05	9.59297027138513e-05	6.96351120130516e-05	2.83994092922867e-05	0.000344754159864532	0.000113368168279587	4.04600305473231e-05
Holdemania	0.000161952062189592	0.00013876774244707	0	0.000130272269042298	0.000287941029677122	0.000145222189950624	0.000139151177815327	0	8.124796880078e-05	0.000620665195460277	0	0.000101889022476718	4.05449237755433e-05	0	0	0.00010316404114182	4.6458470772976e-05	0.00018444966368678	0	9.86647372229165e-05	0.000105744828116588	0.000146367166917117	0	6.85226516308391e-05	0.000480604188122211	0.00143283582089552	0.000241723391089109	0.000183319825556713	0	8.13082497382891e-05	8.98347041443744e-05	0	0.00019662203346507	8.65767551032187e-05	0	0	0	3.97914925788866e-05	0	0.000182516908163576	8.24495769306084e-05	9.10350687314769e-05
Eisenbergiella	0	0	0	0.000160335100359752	1.91960686451415e-05	0	0	5.86246653508686e-05	3.04679883002925e-05	3.94073139974779e-05	9.1432751211484e-05	6.1133413486031e-05	0.000101362309438858	0.000155236458391085	0	0.000123796849370184	0.000269459130483261	9.83731539662826e-05	8.66734721392939e-05	5.48137429016203e-05	3.84526647696685e-05	0	1.96523499297429e-05	0	0	0.000159203980099502	0.00075417698019802	0.000106132530585466	5.99382635885038e-05	0	0.000139742873113471	0	0	3.84785578236528e-05	0	0	0	3.97914925788866e-05	0	0.000740207460885613	0.00131919323088973	0.000161840122189292
Gordonibacter	8.63744331677823e-05	0.000109031797636984	0	0.000280586425629566	4.79901716128537e-05	3.11190407037052e-05	0.000188848027035086	0	0	0	6.09551674743226e-05	5.09445112383592e-05	3.04086928316575e-05	0.000299384598325664	0	0	0.000278750824637856	3.6889932737356e-05	0	0.000120590234383565	5.76789971545028e-05	0	3.93046998594857e-05	2.9366850698931e-05	3.43288705801579e-05	0	0.000135365099009901	0.000164023001813901	0.000479506108708031	4.06541248691445e-05	0	0.000381744572697226	0.000452230676969661	0.000529080170075226	0.000397683240200677	0.000154281306248393	0.000134301583799392	1.98957462894433e-05	0.000141997046461434	0.000608389693878586	0	5.05750381841538e-05
others	0.000126732887065428	0.00321060185552301	0.000789433529667527	0.00133299495946525	0.00204036165393328	0.000781706153271655	0.000198181095318539	0.00894774001915076	0.00128121546961323	0.000382739596469051	0.00115974012780261	0.00239628105067956	0.00534315601686662	0.00441294561179794	0.00146594775428853	0.000292023356338922	0.00235300725681308	0.000637798654747102	0.000988233594637833	0.00141285930408473	0.00139965392601703	0.00248581994886908	0.00115775039550358	0.00240597125964203	0.000620906282183242	0.0012333333333333	0.00149537438118806	0.000488553124155733	0.000349536976913745	0.000570793060340902	0.00289449013814579	0.00148725374963586	0.000942096777364887	0.00104473709525365	0.000674972468083335	1.31396245821481e-05	0.000283718810855416	8.90095897497668e-05	0.000600518762543068	0.00162377079932262	0.00135317379340193	0.000446210412388892
