# Supplementary material for: Evaluation of electroacupuncture acupoint selection’s potential in the treatment of inflammatory bowel disease: an investigation using a mouse gut microbiome and metabolomics model
Source: Front Cell Infect Microbiol. 2026 Jun 10;16:1830455. doi: 10.3389/fcimb.2026.1830455 (PMC13291076; doi:10.3389/fcimb.2026.1830455)
Supplement: Supplementary file 2 [file Table2.xlsx]

## Sheet: Model-CTRL
id	Classification_level1	Classification_level2	Term	ListHits	ListTotal	PopHits	PopTotal	p-value	q-value	Enrichment_score	Substances
mmu00010	Metabolism	Carbohydrate metabolism	Glycolysis / Gluconeogenesis	2	77	31	3220	0.168656	0.338147	2.69795	C00022,C00186
mmu00020	Metabolism	Carbohydrate metabolism	Citrate cycle (TCA cycle)	1	77	20	3220	0.384625	0.486668	2.09091	C00022
mmu00030	Metabolism	Carbohydrate metabolism	Pentose phosphate pathway	2	77	37	3220	0.22112	0.353953	2.26044	C00022,C00121
mmu00040	Metabolism	Carbohydrate metabolism	Pentose and glucuronate interconversions	1	77	59	3220	0.763355	0.775869	0.708783	C00022
mmu00051	Metabolism	Carbohydrate metabolism	Fructose and mannose metabolism	1	77	55	3220	0.738841	0.763469	0.760331	C00186
mmu00052	Metabolism	Carbohydrate metabolism	Galactose metabolism	2	77	46	3220	0.301598	0.415536	1.81818	C00492,C01132
mmu00053	Metabolism	Carbohydrate metabolism	Ascorbate and aldarate metabolism	1	77	57	3220	0.751396	0.770026	0.733652	C00022
mmu00061	Metabolism	Lipid metabolism	Fatty acid biosynthesis	4	77	56	3220	0.0434828	0.185926	2.98701	C00249,C01530,C06424,C08362
mmu00062	Metabolism	Lipid metabolism	Fatty acid elongation	1	77	38	3220	0.603519	0.65646	1.10048	C00249
mmu00071	Metabolism	Lipid metabolism	Fatty acid degradation	1	77	50	3220	0.704651	0.740481	0.836364	C00249
mmu00120	Metabolism	Lipid metabolism	Primary bile acid biosynthesis	3	77	47	3220	0.100886	0.297853	2.66925	C00245,C02528,C05122
mmu00140	Metabolism	Lipid metabolism	Steroid hormone biosynthesis	4	77	101	3220	0.220872	0.353953	1.65617	C00410,C05472,C05490,C18043
mmu00220	Metabolism	Amino acid metabolism	Arginine biosynthesis	4	77	23	3220	0.00189534	0.0180786	7.27273	C00025,C00062,C00064,C00327
mmu00230	Metabolism	Nucleotide metabolism	Purine metabolism	6	77	101	3220	0.0322587	0.148151	2.48425	C00064,C00147,C00212,C00262,C00559,C05512
mmu00240	Metabolism	Nucleotide metabolism	Pyrimidine metabolism	6	77	64	3220	0.00382696	0.0310239	3.92045	C00064,C00099,C00295,C00299,C00526,C02067
mmu00250	Metabolism	Amino acid metabolism	Alanine, aspartate and glutamate metabolism	3	77	28	3220	0.0280423	0.13374	4.48052	C00022,C00025,C00064
mmu00260	Metabolism	Amino acid metabolism	Glycine, serine and threonine metabolism	7	77	48	3220	0.000113772	0.0020154	6.09848	C00022,C00065,C00078,C00109,C00188,C00263,C00719
mmu00270	Metabolism	Amino acid metabolism	Cysteine and methionine metabolism	6	77	67	3220	0.00481314	0.0335076	3.74491	C00022,C00065,C00073,C00109,C00263,C02989
mmu00280	Metabolism	Amino acid metabolism	Valine, leucine and isoleucine degradation	3	77	41	3220	0.0732975	0.239181	3.05987	C00123,C00183,C00407
mmu00290	Metabolism	Amino acid metabolism	Valine, leucine and isoleucine biosynthesis	6	77	23	3220	1.12268e-05	0.000278425	10.9091	C00022,C00109,C00123,C00183,C00188,C00407
mmu00310	Metabolism	Amino acid metabolism	Lysine degradation	3	77	56	3220	0.148658	0.333486	2.24026	C00322,C00431,C00487
mmu00330	Metabolism	Amino acid metabolism	Arginine and proline metabolism	7	77	69	3220	0.00111444	0.0125628	4.24242	C00022,C00025,C00062,C00148,C00431,C00436,C00791
mmu00340	Metabolism	Amino acid metabolism	Histidine metabolism	2	77	47	3220	0.310519	0.418526	1.7795	C00025,C05135
mmu00350	Metabolism	Amino acid metabolism	Tyrosine metabolism	3	77	78	3220	0.285896	0.401127	1.60839	C00022,C00483,C05593
mmu00360	Metabolism	Amino acid metabolism	Phenylalanine metabolism	6	77	49	3220	0.00094834	0.0117594	5.12059	C00022,C00079,C01198,C05593,C05629,C11457
mmu00380	Metabolism	Amino acid metabolism	Tryptophan metabolism	2	77	83	3220	0.596574	0.65646	1.00767	C00078,C00322
mmu00400	Metabolism	Amino acid metabolism	Phenylalanine, tyrosine and tryptophan biosynthesis	2	77	35	3220	0.20343	0.353953	2.38961	C00078,C00079
mmu00410	Metabolism	Metabolism of other amino acids	beta-Alanine metabolism	2	77	32	3220	0.177254	0.338147	2.61364	C00099,C00864
mmu00430	Metabolism	Metabolism of other amino acids	Taurine and hypotaurine metabolism	5	77	24	3220	0.000204354	0.00316749	8.71212	C00022,C00025,C00245,C05122,C05123
mmu00440	Metabolism	Metabolism of other amino acids	Phosphonate and phosphinate metabolism	1	77	53	3220	0.725661	0.756151	0.789022	C00022
mmu00470	Metabolism	Metabolism of other amino acids	D-Amino acid metabolism	10	77	69	3220	3.6856e-06	0.000114254	6.06061	C00022,C00025,C00062,C00064,C00065,C00073,C00079,C00148,C00188,C00431
mmu00480	Metabolism	Metabolism of other amino acids	Glutathione metabolism	1	77	38	3220	0.603519	0.65646	1.10048	C00025
mmu00520	Metabolism	Carbohydrate metabolism	Amino sugar and nucleotide sugar metabolism	2	77	118	3220	0.781926	0.788283	0.708783	C00140,C01132
mmu00524	Metabolism	Biosynthesis of other secondary metabolites	Neomycin, kanamycin and gentamicin biosynthesis	1	77	81	3220	0.862697	0.862697	0.516274	C00025
mmu00561	Metabolism	Lipid metabolism	Glycerolipid metabolism	1	77	38	3220	0.603519	0.65646	1.10048	C00184
mmu00563	Metabolism	Glycan biosynthesis and metabolism	Glycosylphosphatidylinositol (GPI)-anchor biosynthesis	1	77	7	3220	0.155985	0.333486	5.97403	C00350
mmu00564	Metabolism	Lipid metabolism	Glycerophospholipid metabolism	3	77	56	3220	0.148658	0.333486	2.24026	C00065,C00350,C04230
mmu00565	Metabolism	Lipid metabolism	Ether lipid metabolism	1	77	25	3220	0.455226	0.548039	1.67273	C04317
mmu00591	Metabolism	Lipid metabolism	Linoleic acid metabolism	4	77	28	3220	0.00400308	0.0310239	5.97403	C01595,C03242,C06426,C14827
mmu00592	Metabolism	Lipid metabolism	alpha-Linolenic acid metabolism	1	77	44	3220	0.657753	0.709229	0.950413	C06427
mmu00600	Metabolism	Lipid metabolism	Sphingolipid metabolism	2	77	35	3220	0.20343	0.353953	2.38961	C00065,C00319
mmu00620	Metabolism	Carbohydrate metabolism	Pyruvate metabolism	2	77	32	3220	0.177254	0.338147	2.61364	C00022,C00186
mmu00630	Metabolism	Carbohydrate metabolism	Glyoxylate and dicarboxylate metabolism	4	77	64	3220	0.0652984	0.234791	2.61364	C00022,C00025,C00064,C00065
mmu00640	Metabolism	Carbohydrate metabolism	Propanoate metabolism	4	77	41	3220	0.0156668	0.0844643	4.07982	C00099,C00109,C00163,C00186
mmu00650	Metabolism	Carbohydrate metabolism	Butanoate metabolism	2	77	47	3220	0.310519	0.418526	1.7795	C00022,C00025
mmu00730	Metabolism	Metabolism of cofactors and vitamins	Thiamine metabolism	2	77	31	3220	0.168656	0.338147	2.69795	C00022,C00378
mmu00750	Metabolism	Metabolism of cofactors and vitamins	Vitamin B6 metabolism	1	77	29	3220	0.505897	0.575516	1.44201	C00064
mmu00760	Metabolism	Metabolism of cofactors and vitamins	Nicotinate and nicotinamide metabolism	5	77	55	3220	0.00938861	0.0554375	3.80165	C00022,C00163,C00253,C04226,C19631
mmu00770	Metabolism	Metabolism of cofactors and vitamins	Pantothenate and CoA biosynthesis	4	77	30	3220	0.00516777	0.0337265	5.57576	C00022,C00099,C00183,C00864
mmu00785	Metabolism	Metabolism of cofactors and vitamins	Lipoic acid metabolism	3	77	40	3220	0.0690806	0.234791	3.13636	C00022,C00322,C16241
mmu00860	Metabolism	Metabolism of cofactors and vitamins	Porphyrin metabolism	3	77	144	3220	0.678093	0.718663	0.871212	C00025,C00188,C05794
mmu00900	Metabolism	Metabolism of terpenoids and polyketides	Terpenoid backbone biosynthesis	1	77	46	3220	0.674149	0.718663	0.909091	C00022
mmu00910	Metabolism	Energy metabolism	Nitrogen metabolism	2	77	20	3220	0.0812712	0.258401	4.18182	C00025,C00064
mmu00920	Metabolism	Energy metabolism	Sulfur metabolism	3	77	34	3220	0.0462781	0.191283	3.68984	C00065,C00245,C00263
mmu00970	Genetic Information Processing	Translation	Aminoacyl-tRNA biosynthesis	12	77	52	3220	1.39894e-09	1.73469e-07	9.65035	C00025,C00062,C00064,C00065,C00073,C00078,C00079,C00123,C00148,C00183,C00188,C00407
mmu00983	Metabolism	Xenobiotics biodegradation and metabolism	Drug metabolism - other enzymes	2	77	52	3220	0.354721	0.463005	1.60839	C07446,C16613
mmu01040	Metabolism	Lipid metabolism	Biosynthesis of unsaturated fatty acids	6	77	69	3220	0.00556736	0.0345176	3.63636	C00249,C01530,C01595,C03242,C06426,C06427
mmu01523	Human Diseases	Drug resistance: antineoplastic	Antifolate resistance	1	77	28	3220	0.493684	0.566822	1.49351	C00073
mmu02010	Environmental Information Processing	Membrane transport	ABC transporters	10	77	93	3220	5.51099e-05	0.00113894	4.49658	C00025,C00062,C00064,C00121,C00140,C00183,C00212,C00245,C00378,C00719
mmu04022	Environmental Information Processing	Signal transduction	cGMP-PKG signaling pathway	1	77	10	3220	0.215241	0.353953	4.18182	C00212
mmu04024	Environmental Information Processing	Signal transduction	cAMP signaling pathway	2	77	25	3220	0.119	0.320782	3.34545	C00186,C00212
mmu04066	Environmental Information Processing	Signal transduction	HIF-1 signaling pathway	2	77	15	3220	0.0484677	0.193871	5.57576	C00022,C00186
mmu04068	Environmental Information Processing	Signal transduction	FoxO signaling pathway	1	77	5	3220	0.114049	0.320782	8.36364	C00025
mmu04071	Environmental Information Processing	Signal transduction	Sphingolipid signaling pathway	3	77	15	3220	0.004864	0.0335076	8.36364	C00065,C00212,C00319
mmu04072	Environmental Information Processing	Signal transduction	Phospholipase D signaling pathway	1	77	11	3220	0.234066	0.353953	3.80165	C00025
mmu04080	Environmental Information Processing	Signaling molecules and interaction	Neuroactive ligand-receptor interaction	6	77	41	3220	0.000354965	0.00489063	6.11973	C00025,C00099,C00212,C00245,C00410,C00483
mmu04114	Cellular Processes	Cell growth and death	Oocyte meiosis	1	77	4	3220	0.092317	0.279203	10.4545	C00410
mmu04122	Genetic Information Processing	Folding, sorting and degradation	Sulfur relay system	1	77	11	3220	0.234066	0.353953	3.80165	C00378
mmu04136	Cellular Processes	Transport and catabolism	Autophagy - other	1	77	3	3220	0.0700585	0.234791	13.9394	C00350
mmu04140	Cellular Processes	Transport and catabolism	Autophagy - animal	1	77	6	3220	0.135268	0.333486	6.9697	C00350
mmu04148	Cellular Processes	Transport and catabolism	Efferocytosis	4	77	21	3220	0.0013284	0.0137268	7.96537	C00062,C00073,C00186,C04230
mmu04150	Environmental Information Processing	Signal transduction	mTOR signaling pathway	2	77	4	3220	0.00328314	0.0290792	20.9091	C00062,C00123
mmu04152	Environmental Information Processing	Signal transduction	AMPK signaling pathway	1	77	22	3220	0.413888	0.50814	1.90083	C00022
mmu04210	Cellular Processes	Cell growth and death	Apoptosis	1	77	4	3220	0.092317	0.279203	10.4545	C00319
mmu04211	Organismal Systems	Aging	Longevity regulating pathway	1	77	8	3220	0.176212	0.338147	5.22727	C03582
mmu04216	Cellular Processes	Cell growth and death	Ferroptosis	1	77	27	3220	0.481172	0.56288	1.54882	C00025
mmu04217	Cellular Processes	Cell growth and death	Necroptosis	1	77	9	3220	0.19596	0.352161	4.64646	C00319
mmu04270	Organismal Systems	Circulatory system	Vascular smooth muscle contraction	1	77	13	3220	0.270388	0.38538	3.21678	C00212
mmu04540	Cellular Processes	Cellular community - eukaryotes	Gap junction	1	77	11	3220	0.234066	0.353953	3.80165	C00025
mmu04713	Organismal Systems	Environmental adaptation	Circadian entrainment	1	77	9	3220	0.19596	0.352161	4.64646	C00025
mmu04720	Organismal Systems	Nervous system	Long-term potentiation	1	77	7	3220	0.155985	0.333486	5.97403	C00025
mmu04724	Organismal Systems	Nervous system	Glutamatergic synapse	2	77	8	3220	0.0143966	0.0811446	10.4545	C00025,C00064
mmu04726	Organismal Systems	Nervous system	Serotonergic synapse	1	77	17	3220	0.338007	0.445881	2.45989	C00078
mmu04727	Organismal Systems	Nervous system	GABAergic synapse	2	77	9	3220	0.0182254	0.0941645	9.29293	C00025,C00064
mmu04730	Organismal Systems	Nervous system	Long-term depression	1	77	9	3220	0.19596	0.352161	4.64646	C00025
mmu04742	Organismal Systems	Sensory system	Taste transduction	1	77	25	3220	0.455226	0.548039	1.67273	C00025
mmu04911	Organismal Systems	Endocrine system	Insulin secretion	1	77	12	3220	0.252444	0.372656	3.48485	C00022
mmu04913	Organismal Systems	Endocrine system	Ovarian steroidogenesis	1	77	20	3220	0.384625	0.486668	2.09091	C00410
mmu04914	Organismal Systems	Endocrine system	Progesterone-mediated oocyte maturation	1	77	3	3220	0.0700585	0.234791	13.9394	C00410
mmu04917	Organismal Systems	Endocrine system	Prolactin signaling pathway	1	77	11	3220	0.234066	0.353953	3.80165	C00410
mmu04922	Organismal Systems	Endocrine system	Glucagon signaling pathway	2	77	25	3220	0.119	0.320782	3.34545	C00022,C00186
mmu04923	Organismal Systems	Endocrine system	Regulation of lipolysis in adipocytes	1	77	14	3220	0.287906	0.401127	2.98701	C00212
mmu04924	Organismal Systems	Endocrine system	Renin secretion	1	77	17	3220	0.338007	0.445881	2.45989	C00212
mmu04925	Organismal Systems	Endocrine system	Aldosterone synthesis and secretion	1	77	21	3220	0.399433	0.500299	1.99134	C00410
mmu04927	Organismal Systems	Endocrine system	Cortisol synthesis and secretion	1	77	12	3220	0.252444	0.372656	3.48485	C00410
mmu04930	Human Diseases	Endocrine and metabolic disease	Type II diabetes mellitus	1	77	6	3220	0.135268	0.333486	6.9697	C00022
mmu04931	Human Diseases	Endocrine and metabolic disease	Insulin resistance	1	77	19	3220	0.369457	0.477216	2.20096	C00022
mmu04934	Human Diseases	Endocrine and metabolic disease	Cushing syndrome	1	77	13	3220	0.270388	0.38538	3.21678	C00410
mmu04964	Organismal Systems	Excretory system	Proximal tubule bicarbonate reclamation	2	77	17	3220	0.060888	0.234791	4.91979	C00025,C00064
mmu04973	Organismal Systems	Digestive system	Carbohydrate digestion and absorption	1	77	26	3220	0.468355	0.553105	1.60839	C00163
mmu04974	Organismal Systems	Digestive system	Protein digestion and absorption	7	77	29	3220	3.4744e-06	0.000114254	10.094	C00025,C00062,C00064,C00079,C00148,C00163,C00483
mmu04976	Organismal Systems	Digestive system	Bile secretion	1	77	22	3220	0.413888	0.50814	1.90083	C05122
mmu04977	Organismal Systems	Digestive system	Vitamin digestion and absorption	2	77	37	3220	0.22112	0.353953	2.26044	C00378,C00864
mmu04979	Organismal Systems	Digestive system	Cholesterol metabolism	1	77	7	3220	0.155985	0.333486	5.97403	C05122
mmu05012	Human Diseases	Neurodegenerative disease	Parkinson disease	1	77	26	3220	0.468355	0.553105	1.60839	C00212
mmu05014	Human Diseases	Neurodegenerative disease	Amyotrophic lateral sclerosis	2	77	14	3220	0.0426539	0.185926	5.97403	C00025,C00062
mmu05016	Human Diseases	Neurodegenerative disease	Huntington disease	1	77	6	3220	0.135268	0.333486	6.9697	C00025
mmu05017	Human Diseases	Neurodegenerative disease	Spinocerebellar ataxia	1	77	7	3220	0.155985	0.333486	5.97403	C00025
mmu05022	Human Diseases	Neurodegenerative disease	Pathways of neurodegeneration - multiple diseases	2	77	28	3220	0.143357	0.333486	2.98701	C00025,C00062
mmu05030	Human Diseases	Substance dependence	Cocaine addiction	1	77	8	3220	0.176212	0.338147	5.22727	C00025
mmu05031	Human Diseases	Substance dependence	Amphetamine addiction	1	77	10	3220	0.215241	0.353953	4.18182	C00025
mmu05032	Human Diseases	Substance dependence	Morphine addiction	1	77	9	3220	0.19596	0.352161	4.64646	C00212
mmu05033	Human Diseases	Substance dependence	Nicotine addiction	1	77	7	3220	0.155985	0.333486	5.97403	C00025
mmu05034	Human Diseases	Substance dependence	Alcoholism	2	77	10	3220	0.0224321	0.111263	8.36364	C00025,C00212
mmu05133	Human Diseases	Infectious disease: bacterial	Pertussis	1	77	10	3220	0.215241	0.353953	4.18182	C00253
mmu05142	Human Diseases	Infectious disease: parasitic	Chagas disease	1	77	6	3220	0.135268	0.333486	6.9697	C00062
mmu05143	Human Diseases	Infectious disease: parasitic	African trypanosomiasis	1	77	8	3220	0.176212	0.338147	5.22727	C00078
mmu05146	Human Diseases	Infectious disease: parasitic	Amoebiasis	1	77	13	3220	0.270388	0.38538	3.21678	C00062
mmu05167	Human Diseases	Infectious disease: viral	Kaposi sarcoma-associated herpesvirus infection	1	77	5	3220	0.114049	0.320782	8.36364	C00350
mmu05207	Human Diseases	Cancer: overview	Chemical carcinogenesis - receptor activation	1	77	28	3220	0.493684	0.566822	1.49351	C00410
mmu05224	Human Diseases	Cancer: specific types	Breast cancer	1	77	3	3220	0.0700585	0.234791	13.9394	C00410
mmu05230	Human Diseases	Cancer: overview	Central carbon metabolism in cancer	8	77	30	3220	2.83563e-07	1.75809e-05	11.1515	C00022,C00025,C00062,C00064,C00065,C00123,C00148,C00186
mmu05231	Human Diseases	Cancer: overview	Choline metabolism in cancer	1	77	11	3220	0.234066	0.353953	3.80165	C04230
mmu05415	Human Diseases	Cardiovascular disease	Diabetic cardiomyopathy	1	77	35	3220	0.573305	0.646271	1.19481	C00022
			Fatty acid biosynthesis
			Arginine biosynthesis
			Purine metabolism
			Pyrimidine metabolism
			Alanine, aspartate and glutamate metabolism
			Valine, leucine and isoleucine biosynthesis
			Arginine and proline metabolism
			Taurine and hypotaurine metabolism
			D-Amino acid metabolism
			Propanoate metabolism
			Nicotinate and nicotinamide metabolism
			Pantothenate and CoA biosynthesis
			Aminoacyl-tRNA biosynthesis
			Biosynthesis of unsaturated fatty acids
			ABC transporters
			HIF-1 signaling pathway
			Sphingolipid signaling pathway
			Neuroactive ligand-receptor interaction
			Efferocytosis
			Glutamatergic synapse
			GABAergic synapse
			Protein digestion and absorption
			Amyotrophic lateral sclerosis
			Alcoholism
			Central carbon metabolism in cancer

## Sheet: Acu.A-Model
id	Classification_level1	Classification_level2	Term	ListHits	ListTotal	PopHits	PopTotal	p-value	q-value	Enrichment_score	Substances
mmu00010	Metabolism	Carbohydrate metabolism	Glycolysis / Gluconeogenesis	1	77	31	3220	0.529459	0.605096	1.34897	C00186
mmu00030	Metabolism	Carbohydrate metabolism	Pentose phosphate pathway	2	77	37	3220	0.22112	0.369231	2.26044	C00121,C00673
mmu00051	Metabolism	Carbohydrate metabolism	Fructose and mannose metabolism	1	77	55	3220	0.738841	0.766206	0.760331	C00186
mmu00052	Metabolism	Carbohydrate metabolism	Galactose metabolism	2	77	46	3220	0.301598	0.432417	1.81818	C00492,C01132
mmu00061	Metabolism	Lipid metabolism	Fatty acid biosynthesis	2	77	56	3220	0.389392	0.507115	1.49351	C01530,C08362
mmu00120	Metabolism	Lipid metabolism	Primary bile acid biosynthesis	1	77	47	3220	0.682054	0.720661	0.889749	C00245
mmu00130	Metabolism	Metabolism of cofactors and vitamins	Ubiquinone and other terpenoid-quinone biosynthesis	2	77	71	3220	0.511072	0.596251	1.17798	C00156,C01179
mmu00140	Metabolism	Lipid metabolism	Steroid hormone biosynthesis	3	77	101	3220	0.437208	0.556447	1.24212	C00410,C05472,C05490
mmu00220	Metabolism	Amino acid metabolism	Arginine biosynthesis	4	77	23	3220	0.00189534	0.0212278	7.27273	C00025,C00062,C00064,C00327
mmu00230	Metabolism	Nucleotide metabolism	Purine metabolism	6	77	101	3220	0.0322587	0.138961	2.48425	C00064,C00147,C00212,C00294,C00559,C05512
mmu00240	Metabolism	Nucleotide metabolism	Pyrimidine metabolism	6	77	64	3220	0.00382696	0.0320247	3.92045	C00064,C00099,C00178,C00214,C00295,C00526
mmu00250	Metabolism	Amino acid metabolism	Alanine, aspartate and glutamate metabolism	2	77	28	3220	0.143357	0.342556	2.98701	C00025,C00064
mmu00260	Metabolism	Amino acid metabolism	Glycine, serine and threonine metabolism	5	77	48	3220	0.00526161	0.0368313	4.35606	C00065,C00078,C00109,C00300,C00719
mmu00270	Metabolism	Amino acid metabolism	Cysteine and methionine metabolism	3	77	67	3220	0.214763	0.369231	1.87246	C00065,C00109,C02356
mmu00280	Metabolism	Amino acid metabolism	Valine, leucine and isoleucine degradation	7	77	41	3220	3.97381e-05	0.00107873	7.13969	C00123,C00141,C00183,C00233,C00407,C00671,C20827
mmu00290	Metabolism	Amino acid metabolism	Valine, leucine and isoleucine biosynthesis	7	77	23	3220	6.12483e-07	6.85981e-05	12.7273	C00109,C00123,C00141,C00183,C00233,C00407,C00671
mmu00310	Metabolism	Amino acid metabolism	Lysine degradation	3	77	56	3220	0.148658	0.342556	2.24026	C00322,C00431,C00487
mmu00330	Metabolism	Amino acid metabolism	Arginine and proline metabolism	5	77	69	3220	0.0234254	0.109319	3.0303	C00025,C00062,C00300,C00431,C00791
mmu00340	Metabolism	Amino acid metabolism	Histidine metabolism	3	77	47	3220	0.100886	0.313867	2.66925	C00025,C05135,C05828
mmu00350	Metabolism	Amino acid metabolism	Tyrosine metabolism	3	77	78	3220	0.285896	0.418772	1.60839	C00483,C01179,C05584
mmu00360	Metabolism	Amino acid metabolism	Phenylalanine metabolism	4	77	49	3220	0.0284089	0.127272	3.41373	C00079,C00166,C01198,C11457
mmu00380	Metabolism	Amino acid metabolism	Tryptophan metabolism	3	77	83	3220	0.318986	0.441066	1.5115	C00078,C00322,C01717
mmu00400	Metabolism	Amino acid metabolism	Phenylalanine, tyrosine and tryptophan biosynthesis	5	77	35	3220	0.00127064	0.0158124	5.97403	C00078,C00079,C00166,C00587,C01179
mmu00410	Metabolism	Metabolism of other amino acids	beta-Alanine metabolism	1	77	32	3220	0.540821	0.605719	1.30682	C00099
mmu00430	Metabolism	Metabolism of other amino acids	Taurine and hypotaurine metabolism	3	77	24	3220	0.0185454	0.0989086	5.22727	C00025,C00245,C05123
mmu00470	Metabolism	Metabolism of other amino acids	D-Amino acid metabolism	7	77	69	3220	0.00111444	0.0156022	4.24242	C00025,C00062,C00064,C00065,C00079,C00166,C00431
mmu00480	Metabolism	Metabolism of other amino acids	Glutathione metabolism	1	77	38	3220	0.603519	0.656254	1.10048	C00025
mmu00520	Metabolism	Carbohydrate metabolism	Amino sugar and nucleotide sugar metabolism	4	77	118	3220	0.311523	0.436132	1.41757	C00140,C00645,C01132,C03410
mmu00524	Metabolism	Biosynthesis of other secondary metabolites	Neomycin, kanamycin and gentamicin biosynthesis	1	77	81	3220	0.862697	0.870469	0.516274	C00025
mmu00561	Metabolism	Lipid metabolism	Glycerolipid metabolism	1	77	38	3220	0.603519	0.656254	1.10048	C00184
mmu00563	Metabolism	Glycan biosynthesis and metabolism	Glycosylphosphatidylinositol (GPI)-anchor biosynthesis	1	77	7	3220	0.155985	0.342556	5.97403	C00350
mmu00564	Metabolism	Lipid metabolism	Glycerophospholipid metabolism	3	77	56	3220	0.148658	0.342556	2.24026	C00065,C00350,C04230
mmu00565	Metabolism	Lipid metabolism	Ether lipid metabolism	1	77	25	3220	0.455226	0.560278	1.67273	C04317
mmu00590	Metabolism	Lipid metabolism	Arachidonic acid metabolism	1	77	79	3220	0.855708	0.870469	0.529344	C04671
mmu00591	Metabolism	Lipid metabolism	Linoleic acid metabolism	4	77	28	3220	0.00400308	0.0320247	5.97403	C01595,C03242,C06426,C14762
mmu00592	Metabolism	Lipid metabolism	alpha-Linolenic acid metabolism	1	77	44	3220	0.657753	0.708349	0.950413	C06427
mmu00600	Metabolism	Lipid metabolism	Sphingolipid metabolism	2	77	35	3220	0.20343	0.369231	2.38961	C00065,C00319
mmu00620	Metabolism	Carbohydrate metabolism	Pyruvate metabolism	1	77	32	3220	0.540821	0.605719	1.30682	C00186
mmu00630	Metabolism	Carbohydrate metabolism	Glyoxylate and dicarboxylate metabolism	3	77	64	3220	0.196085	0.366026	1.96023	C00025,C00064,C00065
mmu00640	Metabolism	Carbohydrate metabolism	Propanoate metabolism	5	77	41	3220	0.00262285	0.0267054	5.09978	C00099,C00109,C00163,C00186,C05984
mmu00650	Metabolism	Carbohydrate metabolism	Butanoate metabolism	1	77	47	3220	0.682054	0.720661	0.889749	C00025
mmu00730	Metabolism	Metabolism of cofactors and vitamins	Thiamine metabolism	1	77	31	3220	0.529459	0.605096	1.34897	C00378
mmu00750	Metabolism	Metabolism of cofactors and vitamins	Vitamin B6 metabolism	2	77	29	3220	0.151698	0.342556	2.88401	C00064,C00314
mmu00760	Metabolism	Metabolism of cofactors and vitamins	Nicotinate and nicotinamide metabolism	2	77	55	3220	0.380794	0.5068	1.52066	C00163,C00253
mmu00770	Metabolism	Metabolism of cofactors and vitamins	Pantothenate and CoA biosynthesis	3	77	30	3220	0.0335945	0.139355	4.18182	C00099,C00141,C00183
mmu00785	Metabolism	Metabolism of cofactors and vitamins	Lipoic acid metabolism	4	77	40	3220	0.0143942	0.0848643	4.18182	C00141,C00233,C00322,C00671
mmu00790	Metabolism	Metabolism of cofactors and vitamins	Folate biosynthesis	1	77	58	3220	0.757448	0.778295	0.721003	C00156
mmu00860	Metabolism	Metabolism of cofactors and vitamins	Porphyrin metabolism	1	77	144	3220	0.971734	0.971734	0.290404	C00025
mmu00910	Metabolism	Energy metabolism	Nitrogen metabolism	2	77	20	3220	0.0812712	0.27583	4.18182	C00025,C00064
mmu00920	Metabolism	Energy metabolism	Sulfur metabolism	2	77	34	3220	0.194649	0.366026	2.45989	C00065,C00245
mmu00970	Genetic Information Processing	Translation	Aminoacyl-tRNA biosynthesis	9	77	52	3220	2.55511e-06	0.000129711	7.23776	C00025,C00062,C00064,C00065,C00078,C00079,C00123,C00183,C00407
mmu00983	Metabolism	Xenobiotics biodegradation and metabolism	Drug metabolism - other enzymes	1	77	52	3220	0.718827	0.752417	0.804196	C07446
mmu01040	Metabolism	Lipid metabolism	Biosynthesis of unsaturated fatty acids	5	77	69	3220	0.0234254	0.109319	3.0303	C01530,C01595,C03242,C06426,C06427
mmu02010	Environmental Information Processing	Membrane transport	ABC transporters	10	77	93	3220	5.51099e-05	0.00107873	4.49658	C00025,C00062,C00064,C00121,C00140,C00183,C00212,C00245,C00378,C00719
mmu04022	Environmental Information Processing	Signal transduction	cGMP-PKG signaling pathway	1	77	10	3220	0.215241	0.369231	4.18182	C00212
mmu04024	Environmental Information Processing	Signal transduction	cAMP signaling pathway	2	77	25	3220	0.119	0.341743	3.34545	C00186,C00212
mmu04066	Environmental Information Processing	Signal transduction	HIF-1 signaling pathway	1	77	15	3220	0.305008	0.432417	2.78788	C00186
mmu04068	Environmental Information Processing	Signal transduction	FoxO signaling pathway	1	77	5	3220	0.114049	0.336146	8.36364	C00025
mmu04071	Environmental Information Processing	Signal transduction	Sphingolipid signaling pathway	3	77	15	3220	0.004864	0.0363179	8.36364	C00065,C00212,C00319
mmu04072	Environmental Information Processing	Signal transduction	Phospholipase D signaling pathway	1	77	11	3220	0.234066	0.369231	3.80165	C00025
mmu04080	Environmental Information Processing	Signaling molecules and interaction	Neuroactive ligand-receptor interaction	6	77	41	3220	0.000354965	0.00567945	6.11973	C00025,C00099,C00212,C00245,C00410,C00483
mmu04114	Cellular Processes	Cell growth and death	Oocyte meiosis	1	77	4	3220	0.092317	0.295414	10.4545	C00410
mmu04122	Genetic Information Processing	Folding, sorting and degradation	Sulfur relay system	1	77	11	3220	0.234066	0.369231	3.80165	C00378
mmu04136	Cellular Processes	Transport and catabolism	Autophagy - other	1	77	3	3220	0.0700585	0.245205	13.9394	C00350
mmu04140	Cellular Processes	Transport and catabolism	Autophagy - animal	1	77	6	3220	0.135268	0.342556	6.9697	C00350
mmu04148	Cellular Processes	Transport and catabolism	Efferocytosis	3	77	21	3220	0.012827	0.0845074	5.97403	C00062,C00186,C04230
mmu04150	Environmental Information Processing	Signal transduction	mTOR signaling pathway	2	77	4	3220	0.00328314	0.0306426	20.9091	C00062,C00123
mmu04210	Cellular Processes	Cell growth and death	Apoptosis	1	77	4	3220	0.092317	0.295414	10.4545	C00319
mmu04211	Organismal Systems	Aging	Longevity regulating pathway	1	77	8	3220	0.176212	0.365477	5.22727	C03582
mmu04216	Cellular Processes	Cell growth and death	Ferroptosis	1	77	27	3220	0.481172	0.573311	1.54882	C00025
mmu04217	Cellular Processes	Cell growth and death	Necroptosis	1	77	9	3220	0.19596	0.366026	4.64646	C00319
mmu04270	Organismal Systems	Circulatory system	Vascular smooth muscle contraction	1	77	13	3220	0.270388	0.403779	3.21678	C00212
mmu04540	Cellular Processes	Cellular community - eukaryotes	Gap junction	1	77	11	3220	0.234066	0.369231	3.80165	C00025
mmu04713	Organismal Systems	Environmental adaptation	Circadian entrainment	1	77	9	3220	0.19596	0.366026	4.64646	C00025
mmu04720	Organismal Systems	Nervous system	Long-term potentiation	1	77	7	3220	0.155985	0.342556	5.97403	C00025
mmu04724	Organismal Systems	Nervous system	Glutamatergic synapse	2	77	8	3220	0.0143966	0.0848643	10.4545	C00025,C00064
mmu04726	Organismal Systems	Nervous system	Serotonergic synapse	1	77	17	3220	0.338007	0.456105	2.45989	C00078
mmu04727	Organismal Systems	Nervous system	GABAergic synapse	2	77	9	3220	0.0182254	0.0989086	9.29293	C00025,C00064
mmu04730	Organismal Systems	Nervous system	Long-term depression	1	77	9	3220	0.19596	0.366026	4.64646	C00025
mmu04742	Organismal Systems	Sensory system	Taste transduction	1	77	25	3220	0.455226	0.560278	1.67273	C00025
mmu04913	Organismal Systems	Endocrine system	Ovarian steroidogenesis	1	77	20	3220	0.384625	0.5068	2.09091	C00410
mmu04914	Organismal Systems	Endocrine system	Progesterone-mediated oocyte maturation	1	77	3	3220	0.0700585	0.245205	13.9394	C00410
mmu04917	Organismal Systems	Endocrine system	Prolactin signaling pathway	1	77	11	3220	0.234066	0.369231	3.80165	C00410
mmu04922	Organismal Systems	Endocrine system	Glucagon signaling pathway	1	77	25	3220	0.455226	0.560278	1.67273	C00186
mmu04923	Organismal Systems	Endocrine system	Regulation of lipolysis in adipocytes	1	77	14	3220	0.287906	0.418772	2.98701	C00212
mmu04924	Organismal Systems	Endocrine system	Renin secretion	1	77	17	3220	0.338007	0.456105	2.45989	C00212
mmu04925	Organismal Systems	Endocrine system	Aldosterone synthesis and secretion	1	77	21	3220	0.399433	0.514212	1.99134	C00410
mmu04927	Organismal Systems	Endocrine system	Cortisol synthesis and secretion	1	77	12	3220	0.252444	0.392691	3.48485	C00410
mmu04934	Human Diseases	Endocrine and metabolic disease	Cushing syndrome	1	77	13	3220	0.270388	0.403779	3.21678	C00410
mmu04964	Organismal Systems	Excretory system	Proximal tubule bicarbonate reclamation	2	77	17	3220	0.060888	0.235154	4.91979	C00025,C00064
mmu04973	Organismal Systems	Digestive system	Carbohydrate digestion and absorption	1	77	26	3220	0.468355	0.564041	1.60839	C00163
mmu04974	Organismal Systems	Digestive system	Protein digestion and absorption	7	77	29	3220	3.4744e-06	0.000129711	10.094	C00025,C00062,C00064,C00079,C00163,C00483,C08262
mmu04977	Organismal Systems	Digestive system	Vitamin digestion and absorption	1	77	37	3220	0.59369	0.656254	1.13022	C00378
mmu05012	Human Diseases	Neurodegenerative disease	Parkinson disease	1	77	26	3220	0.468355	0.564041	1.60839	C00212
mmu05014	Human Diseases	Neurodegenerative disease	Amyotrophic lateral sclerosis	2	77	14	3220	0.0426539	0.170616	5.97403	C00025,C00062
mmu05016	Human Diseases	Neurodegenerative disease	Huntington disease	1	77	6	3220	0.135268	0.342556	6.9697	C00025
mmu05017	Human Diseases	Neurodegenerative disease	Spinocerebellar ataxia	1	77	7	3220	0.155985	0.342556	5.97403	C00025
mmu05022	Human Diseases	Neurodegenerative disease	Pathways of neurodegeneration - multiple diseases	2	77	28	3220	0.143357	0.342556	2.98701	C00025,C00062
mmu05030	Human Diseases	Substance dependence	Cocaine addiction	1	77	8	3220	0.176212	0.365477	5.22727	C00025
mmu05031	Human Diseases	Substance dependence	Amphetamine addiction	1	77	10	3220	0.215241	0.369231	4.18182	C00025
mmu05032	Human Diseases	Substance dependence	Morphine addiction	1	77	9	3220	0.19596	0.366026	4.64646	C00212
mmu05033	Human Diseases	Substance dependence	Nicotine addiction	1	77	7	3220	0.155985	0.342556	5.97403	C00025
mmu05034	Human Diseases	Substance dependence	Alcoholism	2	77	10	3220	0.0224321	0.109319	8.36364	C00025,C00212
mmu05133	Human Diseases	Infectious disease: bacterial	Pertussis	1	77	10	3220	0.215241	0.369231	4.18182	C00253
mmu05142	Human Diseases	Infectious disease: parasitic	Chagas disease	1	77	6	3220	0.135268	0.342556	6.9697	C00062
mmu05143	Human Diseases	Infectious disease: parasitic	African trypanosomiasis	1	77	8	3220	0.176212	0.365477	5.22727	C00078
mmu05146	Human Diseases	Infectious disease: parasitic	Amoebiasis	1	77	13	3220	0.270388	0.403779	3.21678	C00062
mmu05167	Human Diseases	Infectious disease: viral	Kaposi sarcoma-associated herpesvirus infection	1	77	5	3220	0.114049	0.336146	8.36364	C00350
mmu05207	Human Diseases	Cancer: overview	Chemical carcinogenesis - receptor activation	1	77	28	3220	0.493684	0.582027	1.49351	C00410
mmu05224	Human Diseases	Cancer: specific types	Breast cancer	1	77	3	3220	0.0700585	0.245205	13.9394	C00410
mmu05230	Human Diseases	Cancer: overview	Central carbon metabolism in cancer	6	77	30	3220	5.7789e-05	0.00107873	8.36364	C00025,C00062,C00064,C00065,C00123,C00186
mmu05231	Human Diseases	Cancer: overview	Choline metabolism in cancer	1	77	11	3220	0.234066	0.369231	3.80165	C04230
			Arginine biosynthesis
			Purine metabolism
			Pyrimidine metabolism
			Glycine, serine and threonine metabolism
			Valine, leucine and isoleucine biosynthesis
			Arginine and proline metabolism
			Phenylalanine metabolism
			Taurine and hypotaurine metabolism
			D-Amino acid metabolism
			Linoleic acid metabolism
			Propanoate metabolism
			Pantothenate and CoA biosynthesis
			Aminoacyl-tRNA biosynthesis
			Biosynthesis of unsaturated fatty acids
			ABC transporters
			Sphingolipid signaling pathway
			Neuroactive ligand-receptor interaction
			Efferocytosis
			mTOR signaling pathway
			Glutamatergic synapse
			GABAergic synapse
			Protein digestion and absorption
			Amyotrophic lateral sclerosis
			Alcoholism
			Central carbon metabolism in cancer

## Sheet: Acu.B-Model
id	Classification_level1	Classification_level2	Term	ListHits	ListTotal	PopHits	PopTotal	p-value	q-value	Enrichment_score	Substances
mmu00010	Metabolism	Carbohydrate metabolism	Glycolysis / Gluconeogenesis	2	69	31	3220	0.141623	0.276044	3.01075	C00022,C00186
mmu00020	Metabolism	Carbohydrate metabolism	Citrate cycle (TCA cycle)	1	69	20	3220	0.352429	0.482493	2.33333	C00022
mmu00030	Metabolism	Carbohydrate metabolism	Pentose phosphate pathway	2	69	37	3220	0.187332	0.320369	2.52252	C00022,C00673
mmu00040	Metabolism	Carbohydrate metabolism	Pentose and glucuronate interconversions	1	69	59	3220	0.724677	0.760621	0.79096	C00022
mmu00051	Metabolism	Carbohydrate metabolism	Fructose and mannose metabolism	1	69	55	3220	0.699287	0.75157	0.848485	C00186
mmu00052	Metabolism	Carbohydrate metabolism	Galactose metabolism	2	69	46	3220	0.258812	0.376752	2.02899	C00492,C01132
mmu00053	Metabolism	Carbohydrate metabolism	Ascorbate and aldarate metabolism	1	69	57	3220	0.712257	0.758422	0.818713	C00022
mmu00061	Metabolism	Lipid metabolism	Fatty acid biosynthesis	4	69	56	3220	0.0307465	0.147327	3.33333	C00249,C01530,C06424,C08362
mmu00062	Metabolism	Lipid metabolism	Fatty acid elongation	1	69	38	3220	0.563058	0.634821	1.22807	C00249
mmu00071	Metabolism	Lipid metabolism	Fatty acid degradation	1	69	50	3220	0.664285	0.72755	0.933333	C00249
mmu00120	Metabolism	Lipid metabolism	Primary bile acid biosynthesis	3	69	47	3220	0.0782359	0.224928	2.97872	C00245,C02528,C05122
mmu00130	Metabolism	Metabolism of cofactors and vitamins	Ubiquinone and other terpenoid-quinone biosynthesis	1	69	71	3220	0.788836	0.817262	0.657277	C01179
mmu00140	Metabolism	Lipid metabolism	Steroid hormone biosynthesis	3	69	101	3220	0.36877	0.491087	1.38614	C00410,C05490,C18043
mmu00220	Metabolism	Amino acid metabolism	Arginine biosynthesis	5	69	23	3220	9.73687e-05	0.00159963	10.1449	C00025,C00049,C00062,C00064,C00327
mmu00230	Metabolism	Nucleotide metabolism	Purine metabolism	4	69	101	3220	0.169201	0.308982	1.84818	C00064,C00147,C00262,C00385
mmu00232	Metabolism	Biosynthesis of other secondary metabolites	Caffeine metabolism	1	69	22	3220	0.380059	0.491087	2.12121	C00385
mmu00240	Metabolism	Nucleotide metabolism	Pyrimidine metabolism	4	69	64	3220	0.0468624	0.173844	2.91667	C00064,C00178,C00295,C00299
mmu00250	Metabolism	Amino acid metabolism	Alanine, aspartate and glutamate metabolism	5	69	28	3220	0.000261675	0.00273569	8.33333	C00022,C00025,C00049,C00064,C01042
mmu00260	Metabolism	Amino acid metabolism	Glycine, serine and threonine metabolism	8	69	48	3220	5.61564e-06	0.000107633	7.77778	C00022,C00049,C00065,C00109,C00188,C00263,C00300,C00719
mmu00270	Metabolism	Amino acid metabolism	Cysteine and methionine metabolism	5	69	67	3220	0.0134908	0.0775722	3.48259	C00022,C00049,C00065,C00109,C00263
mmu00280	Metabolism	Amino acid metabolism	Valine, leucine and isoleucine degradation	6	69	41	3220	0.000193515	0.00222542	6.82927	C00123,C00141,C00233,C00407,C00671,C20827
mmu00290	Metabolism	Amino acid metabolism	Valine, leucine and isoleucine biosynthesis	8	69	23	3220	1.11751e-08	1.28514e-06	16.2319	C00022,C00109,C00123,C00141,C00188,C00233,C00407,C00671
mmu00310	Metabolism	Amino acid metabolism	Lysine degradation	3	69	56	3220	0.117041	0.269735	2.5	C00322,C00431,C00487
mmu00330	Metabolism	Amino acid metabolism	Arginine and proline metabolism	7	69	69	3220	0.000572779	0.00506689	4.7343	C00022,C00025,C00062,C00300,C00431,C00436,C00791
mmu00340	Metabolism	Amino acid metabolism	Histidine metabolism	3	69	47	3220	0.0782359	0.224928	2.97872	C00025,C00049,C05828
mmu00350	Metabolism	Amino acid metabolism	Tyrosine metabolism	4	69	78	3220	0.0844324	0.225808	2.39316	C00022,C00483,C01179,C05584
mmu00360	Metabolism	Amino acid metabolism	Phenylalanine metabolism	5	69	49	3220	0.00358381	0.0228966	4.7619	C00022,C00079,C00166,C03519,C05629
mmu00380	Metabolism	Amino acid metabolism	Tryptophan metabolism	1	69	83	3220	0.83821	0.83821	0.562249	C00322
mmu00400	Metabolism	Amino acid metabolism	Phenylalanine, tyrosine and tryptophan biosynthesis	3	69	35	3220	0.0378019	0.157433	4	C00079,C00166,C01179
mmu00410	Metabolism	Metabolism of other amino acids	beta-Alanine metabolism	1	69	32	3220	0.501705	0.601001	1.45833	C00049
mmu00430	Metabolism	Metabolism of other amino acids	Taurine and hypotaurine metabolism	5	69	24	3220	0.00012096	0.00164327	9.72222	C00022,C00025,C00245,C05122,C05123
mmu00440	Metabolism	Metabolism of other amino acids	Phosphonate and phosphinate metabolism	1	69	53	3220	0.68574	0.743963	0.880503	C00022
mmu00470	Metabolism	Metabolism of other amino acids	D-Amino acid metabolism	10	69	69	3220	1.30872e-06	3.01006e-05	6.76329	C00022,C00025,C00049,C00062,C00064,C00065,C00079,C00166,C00188,C00431
mmu00480	Metabolism	Metabolism of other amino acids	Glutathione metabolism	1	69	38	3220	0.563058	0.634821	1.22807	C00025
mmu00500	Metabolism	Carbohydrate metabolism	Starch and sucrose metabolism	1	69	37	3220	0.553377	0.634821	1.26126	C01083
mmu00520	Metabolism	Carbohydrate metabolism	Amino sugar and nucleotide sugar metabolism	2	69	118	3220	0.72755	0.760621	0.79096	C00140,C01132
mmu00524	Metabolism	Biosynthesis of other secondary metabolites	Neomycin, kanamycin and gentamicin biosynthesis	1	69	81	3220	0.830854	0.838142	0.576132	C00025
mmu00561	Metabolism	Lipid metabolism	Glycerolipid metabolism	1	69	38	3220	0.563058	0.634821	1.22807	C00184
mmu00563	Metabolism	Glycan biosynthesis and metabolism	Glycosylphosphatidylinositol (GPI)-anchor biosynthesis	1	69	7	3220	0.140817	0.276044	6.66667	C00350
mmu00564	Metabolism	Lipid metabolism	Glycerophospholipid metabolism	2	69	56	3220	0.338716	0.475028	1.66667	C00065,C00350
mmu00590	Metabolism	Lipid metabolism	Arachidonic acid metabolism	1	69	79	3220	0.823169	0.837738	0.590717	C04671
mmu00591	Metabolism	Lipid metabolism	Linoleic acid metabolism	4	69	28	3220	0.00268265	0.0181474	6.66667	C01595,C03242,C06426,C14827
mmu00592	Metabolism	Lipid metabolism	alpha-Linolenic acid metabolism	1	69	44	3220	0.616953	0.688831	1.06061	C06427
mmu00600	Metabolism	Lipid metabolism	Sphingolipid metabolism	2	69	35	3220	0.171841	0.308982	2.66667	C00065,C00319
mmu00620	Metabolism	Carbohydrate metabolism	Pyruvate metabolism	2	69	32	3220	0.149066	0.285709	2.91667	C00022,C00186
mmu00630	Metabolism	Carbohydrate metabolism	Glyoxylate and dicarboxylate metabolism	4	69	64	3220	0.0468624	0.173844	2.91667	C00022,C00025,C00064,C00065
mmu00640	Metabolism	Carbohydrate metabolism	Propanoate metabolism	3	69	41	3220	0.0562581	0.196051	3.41463	C00109,C00163,C00186
mmu00650	Metabolism	Carbohydrate metabolism	Butanoate metabolism	2	69	47	3220	0.266838	0.383579	1.98582	C00022,C00025
mmu00730	Metabolism	Metabolism of cofactors and vitamins	Thiamine metabolism	2	69	31	3220	0.141623	0.276044	3.01075	C00022,C00378
mmu00750	Metabolism	Metabolism of cofactors and vitamins	Vitamin B6 metabolism	1	69	29	3220	0.46792	0.566429	1.6092	C00064
mmu00760	Metabolism	Metabolism of cofactors and vitamins	Nicotinate and nicotinamide metabolism	4	69	55	3220	0.0290071	0.145035	3.39394	C00022,C00049,C00163,C00253
mmu00770	Metabolism	Metabolism of cofactors and vitamins	Pantothenate and CoA biosynthesis	3	69	30	3220	0.0252903	0.132199	4.66667	C00022,C00049,C00141
mmu00785	Metabolism	Metabolism of cofactors and vitamins	Lipoic acid metabolism	5	69	40	3220	0.00143539	0.0117907	5.83333	C00022,C00141,C00233,C00322,C00671
mmu00860	Metabolism	Metabolism of cofactors and vitamins	Porphyrin metabolism	2	69	144	3220	0.823086	0.837738	0.648148	C00025,C00188
mmu00900	Metabolism	Metabolism of terpenoids and polyketides	Terpenoid backbone biosynthesis	1	69	46	3220	0.633419	0.700415	1.01449	C00022
mmu00910	Metabolism	Energy metabolism	Nitrogen metabolism	2	69	20	3220	0.0671012	0.208558	4.66667	C00025,C00064
mmu00920	Metabolism	Energy metabolism	Sulfur metabolism	3	69	34	3220	0.0350871	0.155193	4.11765	C00065,C00245,C00263
mmu00970	Genetic Information Processing	Translation	Aminoacyl-tRNA biosynthesis	9	69	52	3220	9.89959e-07	2.84613e-05	8.07692	C00025,C00049,C00062,C00064,C00065,C00079,C00123,C00188,C00407
mmu01040	Metabolism	Lipid metabolism	Biosynthesis of unsaturated fatty acids	7	69	69	3220	0.000572779	0.00506689	4.7343	C00249,C01530,C01595,C03242,C06426,C06427,C06428
mmu02010	Environmental Information Processing	Membrane transport	ABC transporters	9	69	93	3220	0.000128604	0.00164327	4.51613	C00025,C00049,C00062,C00064,C00140,C00245,C00378,C00719,C01083
mmu04024	Environmental Information Processing	Signal transduction	cAMP signaling pathway	1	69	25	3220	0.419339	0.529934	1.86667	C00186
mmu04066	Environmental Information Processing	Signal transduction	HIF-1 signaling pathway	2	69	15	3220	0.0397005	0.157433	6.22222	C00022,C00186
mmu04068	Environmental Information Processing	Signal transduction	FoxO signaling pathway	1	69	5	3220	0.102709	0.256774	9.33333	C00025
mmu04071	Environmental Information Processing	Signal transduction	Sphingolipid signaling pathway	2	69	15	3220	0.0397005	0.157433	6.22222	C00065,C00319
mmu04072	Environmental Information Processing	Signal transduction	Phospholipase D signaling pathway	1	69	11	3220	0.212311	0.329942	4.24242	C00025
mmu04080	Environmental Information Processing	Signaling molecules and interaction	Neuroactive ligand-receptor interaction	5	69	41	3220	0.00160787	0.012327	5.69106	C00025,C00049,C00245,C00410,C00483
mmu04114	Cellular Processes	Cell growth and death	Oocyte meiosis	1	69	4	3220	0.0830358	0.225808	11.6667	C00410
mmu04122	Genetic Information Processing	Folding, sorting and degradation	Sulfur relay system	1	69	11	3220	0.212311	0.329942	4.24242	C00378
mmu04136	Cellular Processes	Transport and catabolism	Autophagy - other	1	69	3	3220	0.0629371	0.201049	15.5556	C00350
mmu04140	Cellular Processes	Transport and catabolism	Autophagy - animal	1	69	6	3220	0.121967	0.269735	7.77778	C00350
mmu04148	Cellular Processes	Transport and catabolism	Efferocytosis	2	69	21	3220	0.0731645	0.221419	4.44444	C00062,C00186
mmu04150	Environmental Information Processing	Signal transduction	mTOR signaling pathway	2	69	4	3220	0.0026412	0.0181474	23.3333	C00062,C00123
mmu04152	Environmental Information Processing	Signal transduction	AMPK signaling pathway	1	69	22	3220	0.380059	0.491087	2.12121	C00022
mmu04210	Cellular Processes	Cell growth and death	Apoptosis	1	69	4	3220	0.0830358	0.225808	11.6667	C00319
mmu04216	Cellular Processes	Cell growth and death	Ferroptosis	1	69	27	3220	0.444152	0.54922	1.7284	C00025
mmu04217	Cellular Processes	Cell growth and death	Necroptosis	1	69	9	3220	0.177329	0.308982	5.18519	C00319
mmu04540	Cellular Processes	Cellular community - eukaryotes	Gap junction	1	69	11	3220	0.212311	0.329942	4.24242	C00025
mmu04713	Organismal Systems	Environmental adaptation	Circadian entrainment	1	69	9	3220	0.177329	0.308982	5.18519	C00025
mmu04720	Organismal Systems	Nervous system	Long-term potentiation	1	69	7	3220	0.140817	0.276044	6.66667	C00025
mmu04724	Organismal Systems	Nervous system	Glutamatergic synapse	2	69	8	3220	0.0116589	0.0705671	11.6667	C00025,C00064
mmu04727	Organismal Systems	Nervous system	GABAergic synapse	2	69	9	3220	0.0147839	0.0809594	10.3704	C00025,C00064
mmu04730	Organismal Systems	Nervous system	Long-term depression	1	69	9	3220	0.177329	0.308982	5.18519	C00025
mmu04742	Organismal Systems	Sensory system	Taste transduction	1	69	25	3220	0.419339	0.529934	1.86667	C00025
mmu04911	Organismal Systems	Endocrine system	Insulin secretion	1	69	12	3220	0.229247	0.346888	3.88889	C00022
mmu04913	Organismal Systems	Endocrine system	Ovarian steroidogenesis	1	69	20	3220	0.352429	0.482493	2.33333	C00410
mmu04914	Organismal Systems	Endocrine system	Progesterone-mediated oocyte maturation	1	69	3	3220	0.0629371	0.201049	15.5556	C00410
mmu04917	Organismal Systems	Endocrine system	Prolactin signaling pathway	1	69	11	3220	0.212311	0.329942	4.24242	C00410
mmu04922	Organismal Systems	Endocrine system	Glucagon signaling pathway	2	69	25	3220	0.0990191	0.256774	3.73333	C00022,C00186
mmu04925	Organismal Systems	Endocrine system	Aldosterone synthesis and secretion	1	69	21	3220	0.366393	0.491087	2.22222	C00410
mmu04927	Organismal Systems	Endocrine system	Cortisol synthesis and secretion	1	69	12	3220	0.229247	0.346888	3.88889	C00410
mmu04930	Human Diseases	Endocrine and metabolic disease	Type II diabetes mellitus	1	69	6	3220	0.121967	0.269735	7.77778	C00022
mmu04931	Human Diseases	Endocrine and metabolic disease	Insulin resistance	1	69	19	3220	0.338163	0.475028	2.45614	C00022
mmu04934	Human Diseases	Endocrine and metabolic disease	Cushing syndrome	1	69	13	3220	0.245825	0.362435	3.58974	C00410
mmu04964	Organismal Systems	Excretory system	Proximal tubule bicarbonate reclamation	2	69	17	3220	0.0500339	0.179809	5.4902	C00025,C00064
mmu04973	Organismal Systems	Digestive system	Carbohydrate digestion and absorption	1	69	26	3220	0.431879	0.539849	1.79487	C00163
mmu04974	Organismal Systems	Digestive system	Protein digestion and absorption	8	69	29	3220	8.83164e-08	4.53851e-06	12.8736	C00025,C00049,C00062,C00064,C00079,C00163,C00483,C08262
mmu04976	Organismal Systems	Digestive system	Bile secretion	1	69	22	3220	0.380059	0.491087	2.12121	C05122
mmu04977	Organismal Systems	Digestive system	Vitamin digestion and absorption	1	69	37	3220	0.553377	0.634821	1.26126	C00378
mmu04979	Organismal Systems	Digestive system	Cholesterol metabolism	1	69	7	3220	0.140817	0.276044	6.66667	C05122
mmu05014	Human Diseases	Neurodegenerative disease	Amyotrophic lateral sclerosis	2	69	14	3220	0.0348822	0.155193	6.66667	C00025,C00062
mmu05016	Human Diseases	Neurodegenerative disease	Huntington disease	1	69	6	3220	0.121967	0.269735	7.77778	C00025
mmu05017	Human Diseases	Neurodegenerative disease	Spinocerebellar ataxia	1	69	7	3220	0.140817	0.276044	6.66667	C00025
mmu05022	Human Diseases	Neurodegenerative disease	Pathways of neurodegeneration - multiple diseases	2	69	28	3220	0.119835	0.269735	3.33333	C00025,C00062
mmu05030	Human Diseases	Substance dependence	Cocaine addiction	1	69	8	3220	0.159268	0.30026	5.83333	C00025
mmu05031	Human Diseases	Substance dependence	Amphetamine addiction	1	69	10	3220	0.195007	0.320369	4.66667	C00025
mmu05033	Human Diseases	Substance dependence	Nicotine addiction	1	69	7	3220	0.140817	0.276044	6.66667	C00025
mmu05034	Human Diseases	Substance dependence	Alcoholism	1	69	10	3220	0.195007	0.320369	4.66667	C00025
mmu05133	Human Diseases	Infectious disease: bacterial	Pertussis	1	69	10	3220	0.195007	0.320369	4.66667	C00253
mmu05142	Human Diseases	Infectious disease: parasitic	Chagas disease	1	69	6	3220	0.121967	0.269735	7.77778	C00062
mmu05146	Human Diseases	Infectious disease: parasitic	Amoebiasis	1	69	13	3220	0.245825	0.362435	3.58974	C00062
mmu05167	Human Diseases	Infectious disease: viral	Kaposi sarcoma-associated herpesvirus infection	1	69	5	3220	0.102709	0.256774	9.33333	C00350
mmu05207	Human Diseases	Cancer: overview	Chemical carcinogenesis - receptor activation	1	69	28	3220	0.456164	0.558073	1.66667	C00410
mmu05224	Human Diseases	Cancer: specific types	Breast cancer	1	69	3	3220	0.0629371	0.201049	15.5556	C00410
mmu05230	Human Diseases	Cancer: overview	Central carbon metabolism in cancer	8	69	30	3220	1.18396e-07	4.53851e-06	12.4444	C00022,C00025,C00049,C00062,C00064,C00065,C00123,C00186
mmu05415	Human Diseases	Cardiovascular disease	Diabetic cardiomyopathy	1	69	35	3220	0.533374	0.632351	1.33333	C00022
			Fatty acid biosynthesis
			Arginine biosynthesis
			Pyrimidine metabolism
			Alanine, aspartate and glutamate metabolism
			Glycine, serine and threonine metabolism
			Cysteine and methionine metabolism
			Valine, leucine and isoleucine biosynthesis
			Arginine and proline metabolism
			Phenylalanine metabolism
			Taurine and hypotaurine metabolism
			D-Amino acid metabolism
			Linoleic acid metabolism
			Nicotinate and nicotinamide metabolism
			Pantothenate and CoA biosynthesis
			Sulfur metabolism
			Aminoacyl-tRNA biosynthesis
			Biosynthesis of unsaturated fatty acids
			ABC transporters
			HIF-1 signaling pathway
			Sphingolipid signaling pathway
			Neuroactive ligand-receptor interaction
			mTOR signaling pathway
			Glutamatergic synapse
			GABAergic synapse
			Protein digestion and absorption
			Amyotrophic lateral sclerosis
			Central carbon metabolism in cancer

## Sheet: Acu.C-Model
id	Classification_level1	Classification_level2	Term	ListHits	ListTotal	PopHits	PopTotal	p-value	q-value	Enrichment_score	Substances
mmu00010	Metabolism	Carbohydrate metabolism	Glycolysis / Gluconeogenesis	3	73	31	3220	0.031905	0.106975	4.26867	C00022,C00031,C00186
mmu00020	Metabolism	Carbohydrate metabolism	Citrate cycle (TCA cycle)	1	73	20	3220	0.368722	0.456895	2.20548	C00022
mmu00030	Metabolism	Carbohydrate metabolism	Pentose phosphate pathway	3	73	37	3220	0.0501084	0.142809	3.57645	C00022,C00031,C00121
mmu00040	Metabolism	Carbohydrate metabolism	Pentose and glucuronate interconversions	1	73	59	3220	0.744735	0.778897	0.74762	C00022
mmu00051	Metabolism	Carbohydrate metabolism	Fructose and mannose metabolism	2	73	55	3220	0.355956	0.445923	1.60399	C00159,C00186
mmu00052	Metabolism	Carbohydrate metabolism	Galactose metabolism	3	73	46	3220	0.0848809	0.199922	2.87671	C00031,C00124,C00159
mmu00053	Metabolism	Carbohydrate metabolism	Ascorbate and aldarate metabolism	1	73	57	3220	0.732529	0.778897	0.773852	C00022
mmu00061	Metabolism	Lipid metabolism	Fatty acid biosynthesis	3	73	56	3220	0.132508	0.256032	2.36301	C01530,C06424,C08362
mmu00120	Metabolism	Lipid metabolism	Primary bile acid biosynthesis	1	73	47	3220	0.66232	0.71909	0.938502	C00245
mmu00130	Metabolism	Metabolism of cofactors and vitamins	Ubiquinone and other terpenoid-quinone biosynthesis	2	73	71	3220	0.482556	0.561073	1.24252	C00156,C01179
mmu00140	Metabolism	Lipid metabolism	Steroid hormone biosynthesis	1	73	101	3220	0.904942	0.904942	0.436729	C05490
mmu00220	Metabolism	Amino acid metabolism	Arginine biosynthesis	5	73	23	3220	0.000127702	0.00135321	9.58904	C00025,C00062,C00064,C00077,C00327
mmu00230	Metabolism	Nucleotide metabolism	Purine metabolism	6	73	101	3220	0.025593	0.0941163	2.62037	C00064,C00147,C00262,C00294,C00385,C00559
mmu00232	Metabolism	Biosynthesis of other secondary metabolites	Caffeine metabolism	1	73	22	3220	0.3972	0.481711	2.00498	C00385
mmu00240	Metabolism	Nucleotide metabolism	Pyrimidine metabolism	8	73	64	3220	7.56954e-05	0.00101347	5.5137	C00064,C00099,C00106,C00178,C00214,C00295,C00299,C00526
mmu00250	Metabolism	Amino acid metabolism	Alanine, aspartate and glutamate metabolism	4	73	28	3220	0.00329764	0.0221136	6.30137	C00022,C00025,C00064,C01042
mmu00260	Metabolism	Amino acid metabolism	Glycine, serine and threonine metabolism	4	73	48	3220	0.0223048	0.0876808	3.6758	C00022,C00065,C00109,C00300
mmu00270	Metabolism	Amino acid metabolism	Cysteine and methionine metabolism	3	73	67	3220	0.193144	0.297546	1.97506	C00022,C00065,C00109
mmu00280	Metabolism	Amino acid metabolism	Valine, leucine and isoleucine degradation	7	73	41	3220	2.7953e-05	0.000637329	7.53091	C00123,C00141,C00183,C00233,C00407,C00671,C20827
mmu00290	Metabolism	Amino acid metabolism	Valine, leucine and isoleucine biosynthesis	8	73	23	3220	1.76647e-08	2.01378e-06	15.3425	C00022,C00109,C00123,C00141,C00183,C00233,C00407,C00671
mmu00310	Metabolism	Amino acid metabolism	Lysine degradation	3	73	56	3220	0.132508	0.256032	2.36301	C00322,C00431,C00487
mmu00330	Metabolism	Amino acid metabolism	Arginine and proline metabolism	8	73	69	3220	0.000130573	0.00135321	5.11416	C00022,C00025,C00062,C00077,C00300,C00431,C00436,C00791
mmu00340	Metabolism	Amino acid metabolism	Histidine metabolism	2	73	47	3220	0.288705	0.369801	1.877	C00025,C05828
mmu00350	Metabolism	Amino acid metabolism	Tyrosine metabolism	5	73	78	3220	0.0305477	0.105528	2.82754	C00022,C00483,C01179,C05578,C05584
mmu00360	Metabolism	Amino acid metabolism	Phenylalanine metabolism	4	73	49	3220	0.0238806	0.0907463	3.60078	C00022,C00079,C00166,C05629
mmu00380	Metabolism	Amino acid metabolism	Tryptophan metabolism	1	73	83	3220	0.854602	0.862165	0.531441	C00322
mmu00400	Metabolism	Amino acid metabolism	Phenylalanine, tyrosine and tryptophan biosynthesis	4	73	35	3220	0.00748321	0.0406231	5.0411	C00079,C00166,C00587,C01179
mmu00410	Metabolism	Metabolism of other amino acids	beta-Alanine metabolism	3	73	32	3220	0.0346459	0.110022	4.13527	C00099,C00106,C00864
mmu00430	Metabolism	Metabolism of other amino acids	Taurine and hypotaurine metabolism	3	73	24	3220	0.0160785	0.0750796	5.5137	C00022,C00025,C00245
mmu00440	Metabolism	Metabolism of other amino acids	Phosphonate and phosphinate metabolism	1	73	53	3220	0.706366	0.759676	0.832256	C00022
mmu00470	Metabolism	Metabolism of other amino acids	D-Amino acid metabolism	9	73	69	3220	1.82625e-05	0.00052048	5.75342	C00022,C00025,C00062,C00064,C00065,C00077,C00079,C00166,C00431
mmu00480	Metabolism	Metabolism of other amino acids	Glutathione metabolism	2	73	38	3220	0.212504	0.299428	2.32156	C00025,C00077
mmu00500	Metabolism	Carbohydrate metabolism	Starch and sucrose metabolism	1	73	37	3220	0.573997	0.647878	1.19215	C00031
mmu00520	Metabolism	Carbohydrate metabolism	Amino sugar and nucleotide sugar metabolism	2	73	118	3220	0.756029	0.783521	0.74762	C00031,C00159
mmu00524	Metabolism	Biosynthesis of other secondary metabolites	Neomycin, kanamycin and gentamicin biosynthesis	2	73	81	3220	0.553767	0.631294	1.08913	C00025,C00031
mmu00561	Metabolism	Lipid metabolism	Glycerolipid metabolism	1	73	38	3220	0.583767	0.652446	1.16078	C00184
mmu00563	Metabolism	Glycan biosynthesis and metabolism	Glycosylphosphatidylinositol (GPI)-anchor biosynthesis	1	73	7	3220	0.14843	0.268588	6.30137	C00350
mmu00564	Metabolism	Lipid metabolism	Glycerophospholipid metabolism	3	73	56	3220	0.132508	0.256032	2.36301	C00065,C00350,C04230
mmu00590	Metabolism	Lipid metabolism	Arachidonic acid metabolism	1	73	79	3220	0.840255	0.86172	0.558349	C04671
mmu00591	Metabolism	Lipid metabolism	Linoleic acid metabolism	4	73	28	3220	0.00329764	0.0221136	6.30137	C01595,C03242,C06426,C14762
mmu00592	Metabolism	Lipid metabolism	alpha-Linolenic acid metabolism	1	73	44	3220	0.637914	0.706041	1.00249	C06427
mmu00600	Metabolism	Lipid metabolism	Sphingolipid metabolism	2	73	35	3220	0.187532	0.292859	2.52055	C00065,C00319
mmu00620	Metabolism	Carbohydrate metabolism	Pyruvate metabolism	2	73	32	3220	0.163041	0.285473	2.75685	C00022,C00186
mmu00630	Metabolism	Carbohydrate metabolism	Glyoxylate and dicarboxylate metabolism	4	73	64	3220	0.0556619	0.151082	2.75685	C00022,C00025,C00064,C00065
mmu00640	Metabolism	Carbohydrate metabolism	Propanoate metabolism	5	73	41	3220	0.00206998	0.0168555	5.37922	C00099,C00109,C00163,C00186,C05984
mmu00650	Metabolism	Carbohydrate metabolism	Butanoate metabolism	2	73	47	3220	0.288705	0.369801	1.877	C00022,C00025
mmu00730	Metabolism	Metabolism of cofactors and vitamins	Thiamine metabolism	2	73	31	3220	0.155016	0.276123	2.84578	C00022,C00378
mmu00750	Metabolism	Metabolism of cofactors and vitamins	Vitamin B6 metabolism	1	73	29	3220	0.487248	0.561073	1.52102	C00064
mmu00760	Metabolism	Metabolism of cofactors and vitamins	Nicotinate and nicotinamide metabolism	4	73	55	3220	0.0347438	0.110022	3.20797	C00022,C00163,C00253,C05380
mmu00770	Metabolism	Metabolism of cofactors and vitamins	Pantothenate and CoA biosynthesis	6	73	30	3220	4.25811e-05	0.000693463	8.82192	C00022,C00099,C00106,C00141,C00183,C00864
mmu00785	Metabolism	Metabolism of cofactors and vitamins	Lipoic acid metabolism	5	73	40	3220	0.00184982	0.0162215	5.5137	C00022,C00141,C00233,C00322,C00671
mmu00790	Metabolism	Metabolism of cofactors and vitamins	Folate biosynthesis	1	73	58	3220	0.738702	0.778897	0.76051	C00156
mmu00860	Metabolism	Metabolism of cofactors and vitamins	Porphyrin metabolism	2	73	144	3220	0.846602	0.86172	0.612633	C00025,C05794
mmu00900	Metabolism	Metabolism of terpenoids and polyketides	Terpenoid backbone biosynthesis	1	73	46	3220	0.654371	0.717291	0.958904	C00022
mmu00910	Metabolism	Energy metabolism	Nitrogen metabolism	2	73	20	3220	0.074072	0.187649	4.41096	C00025,C00064
mmu00920	Metabolism	Energy metabolism	Sulfur metabolism	2	73	34	3220	0.179306	0.292859	2.59468	C00065,C00245
mmu00970	Genetic Information Processing	Translation	Aminoacyl-tRNA biosynthesis	8	73	52	3220	1.60067e-05	0.00052048	6.78609	C00025,C00062,C00064,C00065,C00079,C00123,C00183,C00407
mmu01040	Metabolism	Lipid metabolism	Biosynthesis of unsaturated fatty acids	5	73	69	3220	0.0190144	0.0802829	3.19635	C01530,C01595,C03242,C06426,C06427
mmu02010	Environmental Information Processing	Membrane transport	ABC transporters	8	73	93	3220	0.00102821	0.00976804	3.79437	C00025,C00031,C00062,C00064,C00121,C00183,C00245,C00378
mmu04024	Environmental Information Processing	Signal transduction	cAMP signaling pathway	1	73	25	3220	0.437557	0.519599	1.76438	C00186
mmu04066	Environmental Information Processing	Signal transduction	HIF-1 signaling pathway	3	73	15	3220	0.00418242	0.0264886	8.82192	C00022,C00031,C00186
mmu04068	Environmental Information Processing	Signal transduction	FoxO signaling pathway	2	73	5	3220	0.0048507	0.0291042	17.6438	C00025,C00031
mmu04071	Environmental Information Processing	Signal transduction	Sphingolipid signaling pathway	2	73	15	3220	0.0439994	0.131055	5.88128	C00065,C00319
mmu04072	Environmental Information Processing	Signal transduction	Phospholipase D signaling pathway	1	73	11	3220	0.223257	0.299428	4.00996	C00025
mmu04080	Environmental Information Processing	Signaling molecules and interaction	Neuroactive ligand-receptor interaction	4	73	41	3220	0.0130696	0.0647797	4.30337	C00025,C00099,C00245,C00483
mmu04122	Genetic Information Processing	Folding, sorting and degradation	Sulfur relay system	1	73	11	3220	0.223257	0.299428	4.00996	C00378
mmu04136	Cellular Processes	Transport and catabolism	Autophagy - other	1	73	3	3220	0.0665024	0.175226	14.7032	C00350
mmu04140	Cellular Processes	Transport and catabolism	Autophagy - animal	1	73	6	3220	0.128639	0.256032	7.3516	C00350
mmu04142	Cellular Processes	Transport and catabolism	Lysosome	1	73	4	3220	0.0876852	0.199922	11.0274	C00159
mmu04148	Cellular Processes	Transport and catabolism	Efferocytosis	5	73	21	3220	8.00105e-05	0.00101347	10.5023	C00031,C00062,C00077,C00186,C04230
mmu04150	Environmental Information Processing	Signal transduction	mTOR signaling pathway	2	73	4	3220	0.00295372	0.0221136	22.0548	C00062,C00123
mmu04152	Environmental Information Processing	Signal transduction	AMPK signaling pathway	2	73	22	3220	0.0875083	0.199922	4.00996	C00022,C00031
mmu04210	Cellular Processes	Cell growth and death	Apoptosis	1	73	4	3220	0.0876852	0.199922	11.0274	C00319
mmu04211	Organismal Systems	Aging	Longevity regulating pathway	1	73	8	3220	0.167778	0.285473	5.5137	C03582
mmu04216	Cellular Processes	Cell growth and death	Ferroptosis	1	73	27	3220	0.462969	0.544108	1.63369	C00025
mmu04217	Cellular Processes	Cell growth and death	Necroptosis	1	73	9	3220	0.186692	0.292859	4.90107	C00319
mmu04540	Cellular Processes	Cellular community - eukaryotes	Gap junction	1	73	11	3220	0.223257	0.299428	4.00996	C00025
mmu04613	Organismal Systems	Immune system	Neutrophil extracellular trap formation	1	73	13	3220	0.2582	0.338331	3.39305	C11221
mmu04625	Organismal Systems	Immune system	C-type lectin receptor signaling pathway	1	73	11	3220	0.223257	0.299428	4.00996	C00159
mmu04713	Organismal Systems	Environmental adaptation	Circadian entrainment	1	73	9	3220	0.186692	0.292859	4.90107	C00025
mmu04720	Organismal Systems	Nervous system	Long-term potentiation	1	73	7	3220	0.14843	0.268588	6.30137	C00025
mmu04724	Organismal Systems	Nervous system	Glutamatergic synapse	2	73	8	3220	0.0129952	0.0647797	11.0274	C00025,C00064
mmu04727	Organismal Systems	Nervous system	GABAergic synapse	2	73	9	3220	0.0164648	0.0750796	9.80213	C00025,C00064
mmu04730	Organismal Systems	Nervous system	Long-term depression	1	73	9	3220	0.186692	0.292859	4.90107	C00025
mmu04742	Organismal Systems	Sensory system	Taste transduction	1	73	25	3220	0.437557	0.519599	1.76438	C00025
mmu04910	Organismal Systems	Endocrine system	Insulin signaling pathway	1	73	4	3220	0.0876852	0.199922	11.0274	C00031
mmu04911	Organismal Systems	Endocrine system	Insulin secretion	2	73	12	3220	0.0288902	0.102921	7.3516	C00022,C00031
mmu04917	Organismal Systems	Endocrine system	Prolactin signaling pathway	1	73	11	3220	0.223257	0.299428	4.00996	C00031
mmu04922	Organismal Systems	Endocrine system	Glucagon signaling pathway	3	73	25	3220	0.0179786	0.0788292	5.29315	C00022,C00031,C00186
mmu04930	Human Diseases	Endocrine and metabolic disease	Type II diabetes mellitus	2	73	6	3220	0.00716955	0.0406231	14.7032	C00022,C00031
mmu04931	Human Diseases	Endocrine and metabolic disease	Insulin resistance	2	73	19	3220	0.067631	0.175226	4.64311	C00022,C00031
mmu04932	Human Diseases	Endocrine and metabolic disease	Non-alcoholic fatty liver disease	1	73	2	3220	0.0448345	0.131055	22.0548	C00031
mmu04933	Human Diseases	Endocrine and metabolic disease	AGE-RAGE signaling pathway in diabetic complications	1	73	6	3220	0.128639	0.256032	7.3516	C00031
mmu04964	Organismal Systems	Excretory system	Proximal tubule bicarbonate reclamation	2	73	17	3220	0.0553631	0.151082	5.18936	C00025,C00064
mmu04973	Organismal Systems	Digestive system	Carbohydrate digestion and absorption	3	73	26	3220	0.0199986	0.081423	5.08957	C00031,C00124,C00163
mmu04974	Organismal Systems	Digestive system	Protein digestion and absorption	6	73	29	3220	3.46828e-05	0.000658973	9.12612	C00025,C00062,C00064,C00079,C00163,C00483
mmu04976	Organismal Systems	Digestive system	Bile secretion	1	73	22	3220	0.3972	0.481711	2.00498	C00031
mmu04977	Organismal Systems	Digestive system	Vitamin digestion and absorption	2	73	37	3220	0.204137	0.299428	2.3843	C00378,C00864
mmu04978	Organismal Systems	Digestive system	Mineral absorption	1	73	16	3220	0.307727	0.389788	2.75685	C00124
mmu05014	Human Diseases	Neurodegenerative disease	Amyotrophic lateral sclerosis	2	73	14	3220	0.0386905	0.119209	6.30137	C00025,C00062
mmu05016	Human Diseases	Neurodegenerative disease	Huntington disease	1	73	6	3220	0.128639	0.256032	7.3516	C00025
mmu05017	Human Diseases	Neurodegenerative disease	Spinocerebellar ataxia	1	73	7	3220	0.14843	0.268588	6.30137	C00025
mmu05022	Human Diseases	Neurodegenerative disease	Pathways of neurodegeneration - multiple diseases	2	73	28	3220	0.131467	0.256032	3.15068	C00025,C00062
mmu05030	Human Diseases	Substance dependence	Cocaine addiction	1	73	8	3220	0.167778	0.285473	5.5137	C00025
mmu05031	Human Diseases	Substance dependence	Amphetamine addiction	1	73	10	3220	0.205182	0.299428	4.41096	C00025
mmu05033	Human Diseases	Substance dependence	Nicotine addiction	1	73	7	3220	0.14843	0.268588	6.30137	C00025
mmu05034	Human Diseases	Substance dependence	Alcoholism	1	73	10	3220	0.205182	0.299428	4.41096	C00025
mmu05133	Human Diseases	Infectious disease: bacterial	Pertussis	1	73	10	3220	0.205182	0.299428	4.41096	C00253
mmu05142	Human Diseases	Infectious disease: parasitic	Chagas disease	1	73	6	3220	0.128639	0.256032	7.3516	C00062
mmu05146	Human Diseases	Infectious disease: parasitic	Amoebiasis	1	73	13	3220	0.2582	0.338331	3.39305	C00062
mmu05167	Human Diseases	Infectious disease: viral	Kaposi sarcoma-associated herpesvirus infection	1	73	5	3220	0.108394	0.242292	8.82192	C00350
mmu05230	Human Diseases	Cancer: overview	Central carbon metabolism in cancer	8	73	30	3220	1.85686e-07	1.05841e-05	11.7626	C00022,C00025,C00031,C00062,C00064,C00065,C00123,C00186
mmu05231	Human Diseases	Cancer: overview	Choline metabolism in cancer	1	73	11	3220	0.223257	0.299428	4.00996	C04230
mmu05415	Human Diseases	Cardiovascular disease	Diabetic cardiomyopathy	2	73	35	3220	0.187532	0.292859	2.52055	C00022,C00031
			Arginine biosynthesis
			Purine metabolism
			Pyrimidine metabolism
			Alanine, aspartate and glutamate metabolism
			Glycine, serine and threonine metabolism
			Valine, leucine and isoleucine biosynthesis
			Arginine and proline metabolism
			Phenylalanine metabolism
			Taurine and hypotaurine metabolism
			D-Amino acid metabolism
			Linoleic acid metabolism
			Propanoate metabolism
			Nicotinate and nicotinamide metabolism
			Pantothenate and CoA biosynthesis
			Aminoacyl-tRNA biosynthesis
			Biosynthesis of unsaturated fatty acids
			ABC transporters
			HIF-1 signaling pathway
			Sphingolipid signaling pathway
			Neuroactive ligand-receptor interaction
			Efferocytosis
			mTOR signaling pathway
			Glutamatergic synapse
			GABAergic synapse
			Protein digestion and absorption
			Amyotrophic lateral sclerosis
			Central carbon metabolism in cancer
