# Supplementary material for: Evaluation of electroacupuncture acupoint selection’s potential in the treatment of inflammatory bowel disease: an investigation using a mouse gut microbiome and metabolomics model
Source: Front Cell Infect Microbiol. 2026 Jun 10;16:1830455. doi: 10.3389/fcimb.2026.1830455 (PMC13291076; doi:10.3389/fcimb.2026.1830455)
Supplement: Supplementary file 3 [file Table3.xlsx]

## Sheet: summarydata
Group	Modetype	PRE	ORT	N	R2X(cum)	R2Y(cum)	Q2(cum)	R2	Q2
Acu_A/Model	PCA	3	0	14	0.769	NA	NA	NA	NA
Acu_A/Model	PLS-DA	3	0	14	0.889	1	1	NA	NA
Acu_A/Model	OPLS-DA	1	2	14	0.889	1	1	0.949	-0.491
Acu_B/Model	PCA	3	0	14	0.757	NA	NA	NA	NA
Acu_B/Model	PLS-DA	3	0	14	0.888	1	0.999	NA	NA
Acu_B/Model	OPLS-DA	1	2	14	0.888	1	0.999	0.877	-0.481
Acu_C/Model	PCA	3	0	14	0.816	NA	NA	NA	NA
Acu_C/Model	PLS-DA	3	0	14	0.938	1	1	NA	NA
Acu_C/Model	OPLS-DA	1	2	14	0.938	1	1	0.887	-0.479
Model/CTRL	PCA	3	0	14	0.809	NA	NA	NA	NA
Model/CTRL	PLS-DA	3	0	14	0.912	1	1	NA	NA
Model/CTRL	OPLS-DA	1	2	14	0.912	1	0.999	0.878	-0.395
